# Supplementary material for: Neuropeptide-Driven Cross-Modal Plasticity following Sensory Loss in Caenorhabditis elegans
Source: PLoS Biol. 2016 Jan 8;14(1):e1002348. doi: 10.1371/journal.pbio.1002348 (PMC4712962; doi:10.1371/journal.pbio.1002348)
Supplement: S1 Data — 1A, 1B, 1C, 1D, 1E, 1F, 1G, 1H, 2B, 2C, 2D, 2E, 3A, 3B, 3C, 3E, 3F, 4A, 4B, 4C, 4D, 5A, 5B, 5C, 5D, 5E, 5F, 5G, 5H, 6A, 6B, 6C, 6D, 7, S1A Fig, S1B Fig. (XLSX) [file pbio.1002348.s001.xlsx]

## Sheet: Fig 1A
Anterior body touch
Percent of withdrawals out of 5 stimulations
wild type	mec-4(u253)
40	40
80	20
100	0
100	0
60	0
100	0
100	40
100	60
80	0
80	0
100	0
100	0
100	0
80	0
0	0
100	0
80	0
100	0
100	0
100	20
80	0
100	0
100	0
100	0
80	0
100	0
100	0
100	20
100	60
100	0

## Sheet: Fig 1B
Nose touch
Percent of withdrawals out of 5 stimulations
wild type	mec-4(u253)
20	60
40	0
80	40
60	20
60	80
40	40
40	60
80	0
40	40
100	20
20	40
100	20
60	20
100	20
80	20
20	0
20	0
80	40
60	0
60	20
100	20
80	40
60	40
100	40
80	20
80	40
100	20
20	20
100	20
40	80
40	80
80	20
20	20
100	60
80	80
60	60
100	0
100	60
60	0
60	60
100	60
100	40
100	20
100	60
60	20
100	40
100	20
80	40
100	40
80	80
100	20
80	100
80	40
80
100

## Sheet: Fig 1C
Chemotaxis to benzaldehyde
6cm plates with manual picking
Chemotaxis Index (Nodor-Ncontrol)/(Nodor+Ncontrol)
Benzaldehyde concentration
1:100			1:1,000			1:10,000			1:100,000
wild type	mec-4(u253)		wild type	mec-4(u253)		wild type	mec-4(u253)		wild type	mec-4(u253)
-0.142857	0.111111		0.571429	0.25		0.0588235	0.714286		0.333333	0.2
0.777778	0.684211		0.230769	0.473684		0.733333	0.529412		-0.125	-0.0588235
0.666667	0.4		0.0526316	0.176471		-0.0588235	0.294118		-0.2	-0.176471
0.777778	1		-0.0588235	0.555556		0.5	0.894737		0.368421	0.444444
1	1		0.7	0.882353		-0.375	0.473684		0.125	-0.375
0.777778	0.733333		0.9	0.8		0.684211	0.6		-0.166667	0.176471
1	0.894737		0.4	0.789474		0.111111	0.0526316		0	-0.142857
0.9	1		0.625	0.625		0.142857	-0.25		0.285714	0
0.2	0.714286		0.166667	0.25		-0.230769	0.2		-0.176471	0.473684
0.789474	0.75		0.466667	0.764706		-0.25	0.333333		0	-0.0666667
0.875	0.777778		0.411765	0.444444		0.222222	0.157895		-0.375	0.368421
0.882353	0.8		0.529412	0		0.25	0.5		0.222222	0.222222
			0.263158	0.1		0.375	1		-0.25	0.4
			0.666667	0.789474		0.5	0.2		0	0.285714
			0.9	0.894737		0.444444	0.263158		0.833333	0.176471
			0.8	0.647059		0.6	0.684211		0.384615	0
			0.666667	0.666667		-0.166667	0
			0.8	0.6		0.375	-0.0526316
						0	0.375
						-0.411765	0.125
						-0.157895	0.333333
						0	-0.647059
						0.263158	0.666667
						-0.0588235	0.647059
						-0.0588235	0
						0.25	0.125
						0.294118	-0.176471
						-0.285714	0
						-0.125	0.375
						0.0588235	-0.0588235
						-0.636364	0.571429
						0.411765	0.25
						-0.0588235	0.333333

## Sheet: Fig 1D
Chemotaxis at 1:10,000 concentration
9cm plate with wash
Chemotaxis Index (Nodor-Ncontrol)/(Nodor+Ncontrol)
Odorant
benzaldehyde			isoamyl alcohol			diacetyl			pyrazine
wild type	mec-4(u253)		wild type	mec-4(u253)		wild type	mec-4(u253)		wild type	mec-4(u253)
0.285714	0.442623		-0.402778	0.0434783		0.71831	0.297297		0.272727	0.184211
0.146199	0.61194		0.325843	0.47619		0.666667	0.262411		0.279188	-0.291139
-0.355191	0.314286		0.12381	0.263158		0.592814	0.0757576		0.554745	-0.333333
0.5	0.508197		0.175	0.472393		-0.0396476	0.135135		0.670103	-0.2
0.488987	0.659574		-0.189964	0.426357		0.47929	0.181818		0.661017	-0.159091
0.00657895	0.697368		0.193798	0.870504		0.25	0.412844		0.55102	-0.309735
-0.363229	0.504		0.0684932	0.0344828		0.71831	0		-0.613445	-0.444444
-0.333333	0.54023		0.356643	0.357143		0.494949	-0.228571		0.25	0.459459
-0.478908	0.646617		-0.286624	0.251701		0.204301			0.56	0.291667
									-0.0456853	0.162162

## Sheet: Fig 1E
Off-food reversing rate
Reversals per minute (over 3 minutes)
wild type	mec-4(u253)	mec-4(e1339)	mec-10(e1515)
0.668127	1.00125	2.0062	4.00749
3.00879	1.00182	3.33883	5.33701
3.00217	4.00354	5.68039	2.66906
1.0016	6.68479	4.67027	1.67105
2.33543	6.6798	3.00416	3.67399
1.00156	5.00563	2.00255	3.33549
0.66737	7.34004	3.67614	3.00916
2.33898	4.34615	1.66997	4.67499
3.00342	5.68328	2.00401	2.67442
0.33351	3.00825	2.00612	6.34463
3.67591	5.67883	3.00146	7.02138
3.67562	5.67332	4.34525	5.34737
3.0079	3.33723	1.00157	6.34077
1.33658	4.00628	2.67036	7.35109
1.001	2.67309	5.68158	3.34138
2.33718	4.34511	6.00433	4.67188
0.667055	3.00338	3.67115	2.33922
1.33675	4.34122	2.67293	5.34743
2.0031	5.34245	7.00942	4.67004
1.33683	2.00167	2.00242	4.01222
1.33716	6.01504	6.00606	3.3385
3.00577	5.67557	4.67689	4.66968

## Sheet: Fig 1F
On-food reversing rate
Reversals per minute (over 3 minutes)
wild type	mec-4(u253)	mec-4(e1339)	mec-10(e1515)
0.666667	0	1	1
0	0.666667	0.333333	0.666667
2.33333	0.333333	0.333333	0
0	0.666667	0	0
0	1	1.33333	0
0.666667	0	0	0.333333
1.66667	0	0	0.666667
0	0.333333	0.333333	0
0.666667	0	0	0
0.666667	0	0.333333	1.33333
0.666667	0	0	0.333333
0.333333	0.333333	0.333333	0.666667
1.66667	0	0	1
0.333333	0	0.666667	0
1.33333	0	0	0.333333
0.666667	1.33333	0	0
0	1	0.333333	0
1	0.333333	0	0
0.666667	0	0	0
0.666667	0.333333	0.333333	0
0.666667	0.333333	0	0
0	0.666667	0	0.333333
0.666667	0	0	0.333333
1	0	0	0
0.666667	0.666667	0	0

## Sheet: Fig 1G
Slowing on food
Number of body bends in 20sec
wild type		mec-4(u253)
off-food	on-food	off-food	on-food
18	10	18	13
16	13	21	8
19	15	19	7
20	11	16	11
18	13	13	12
16	14	11	13
19	8	15	13
18	18	8	12
17	16	18	5
15	14	20	11

## Sheet: Fig 1H
Off-food reversing rate
Reversals per minute (over 3 minutes)
mec-4(u253); Pmec-4::ChR2
Time post TRN photostimulation
0hr			2hr
- ATR	+ ATR		- ATR	+ ATR
2.66667	3.33333		3.33333	1.66667
2	3.66667		3.33333	2.66667
2.66667	2.66667		2.66667	2
3	1		4	3.66667
3.66667	2.66667		1.33333	2
1.66667	2.66667		2	1.66667
1.33333	2.33333		3.66667	2.66667
3	3.66667		4	1.33333
3	3		3	3
4	3		4.33333	1.66667
3.66667	2.33333		4	1.66667
3.33333	3		2.33333	2.33333
3	2		0.666667	2
3.33333	3		2.33333	3
3	3.66667		1.33333	1.33333
1.33333	3.33333		2.66667	1.66667
2	2.66667		1.66667	2.33333
2	3.66667		4	3
3.33333	2		3.66667	1.33333
0.333333	2.33333		3.33333	2
3	4.33333		2	2.66667
1.66667	3.33333		3.66667	3
5.33333	4		1.33333	2
2.66667	5		2	3
3	3.33333		3.66667	1
4.33333	3.33333		0.666667	2.66667
1.66667	4		2	2.66667
2.66667	2.66667		3.33333	1.33333
1.33333	1.66667		2.66667	2
3.66667	1.66667		3.33333	1.66667
2.33333	3.33333		4	1.66667
3.33333	0.333333		3	1.66667

## Sheet: Fig 2B
AVA/AVE Calcium imaging
odor removal
Mean amplitude (% ratio change)			Frequency (1/min)				Ratio change
wild type	mec-4(u253)		wild type	mec-4(u253)			wild type																																			mec-4(u253)
56.167	81.4268		0.895574	1.19396			T (sec)	R (%)	T (sec)	R (%)	T (sec)	T (sec)	R (%)	T (sec)	R (%)	T (sec)	T (sec)	R (%)	T (sec)	R (%)	T (sec)	T (sec)	R (%)	T (sec)	R (%)	T (sec)	T (sec)	R (%)	T (sec)	R (%)	T (sec)	T (sec)	R (%)	T (sec)	R (%)	T (sec)	T (sec)	R (%)	T (sec)	R (%)		T (sec)	R (%)	T (sec)	R (%)	T (sec)	T (sec)	R (%)	T (sec)
57.0765	36.0919		0.59692	1.19197			0	0.478615	0	0.456246	0	2.06302	0	-1.71365	0	2.25761	0	4.57925	0	3.99129	0	6.80443	0	-0.124201	0	-1.87033	0	2.39064	0	7.28218	0	11.3054	0	-4.96929	0	2.89691	0	1.05281	0	3.29251		0	-2.11574	0	-0.105631	0	-0.153192	0	6.2639
63.1799	28.7158		0.597263	0.597014			0.111793	0.0138264	0.11164	0.716559	0.111728	1.63366	0.111759	1.19784	0.111759	1.29044	0.11174	4.60033	0.111761	4.17034	0.111725	5.40512	0.111766	0.240165	0.111676	-0.801855	0.111649	1.65657	0.111753	6.68304	0.111752	8.74236	0.111758	-3.32709	0.111712	1.66828	0.111737	0.540211	0.11176	2.20254		0.111791	0.967595	0.111721	0.251261	0.111688	1.71261	0.111695	6.56502
58.9073	34.6764		0.298545	0.895416			0.223508	-0.755559	0.223364	-0.353126	0.22347	1.39805	0.223461	1.28973	0.223491	-2.73613	0.223436	5.05205	0.223464	3.87263	0.223517	2.13047	0.22349	-1.01413	0.223444	0.90323	0.223375	2.25313	0.223455	5.22382	0.22346	7.80637	0.223474	-4.56741	0.223447	0.55605	0.223485	-0.529648	0.2235	0.547695		0.223387	-0.987553	0.223482	-0.107031	0.223443	-0.140618	0.223399	4.85739
39.7483	60.6568		0.895551	0.298489			0.334866	0.38763	0.334699	1.11211	0.334813	3.61051	0.334836	-0.282311	0.334829	-0.845313	0.334802	4.32764	0.3348	3.47918	0.334842	1.11532	0.3348	0.295907	0.334749	-0.243448	0.334741	0.914812	0.33482	6.93518	0.334783	7.50939	0.334741	-3.62795	0.334809	-1.60547	0.3348	0.0243951	0.334825	1.89261		0.334726	-1.28195	0.334829	1.17119	0.334675	0.896596	0.334643	3.55793
24.7103	62.5352		2.98517	0.597022			0.446502	0.244615	0.446465	3.14557	0.446551	0.898487	0.446568	1.17043	0.446464	0.173973	0.446525	2.47004	0.446565	3.61702	0.44658	4.91081	0.446408	-0.0205713	0.446509	-0.362623	0.44647	-1.58274	0.446587	6.17435	0.446553	5.09753	0.44646	-2.3522	0.446583	-0.672948	0.446541	0.195207	0.44642	3.39019		0.446446	-0.455361	0.446436	-0.0272504	0.446374	0.147298	0.446368	3.66872
64.5942	21.7916		0.596774	1.19404			0.55795	-0.314444	0.558181	0.348616	0.558245	-1.6855	0.558296	0.462602	0.558165	1.19339	0.558272	4.41425	0.558289	3.43055	0.558341	2.84093	0.558232	1.37913	0.558253	2.07403	0.558181	-0.833469	0.558304	5.02364	0.558309	6.39562	0.558187	-1.56555	0.558289	-0.11119	0.558309	-0.822836	0.558172	3.09901		0.558204	1.52933	0.558165	0.455982	0.558151	-0.532086	0.558113	2.14824
44.7332	28.1819		0.895568	2.08617			0.669832	0.0712256	0.66989	-0.330486	0.670022	0.449357	0.670019	0.913033	0.66992	0.927887	0.670017	1.44082	0.669896	4.06071	0.66995	4.53283	0.669905	1.44415	0.669982	1.35078	0.669976	-0.939687	0.670046	6.54817	0.669988	5.63692	0.669961	-2.4062	0.669919	-0.776684	0.670055	1.24	0.669953	3.8025		0.669915	-0.798423	0.669926	0.508298	0.669921	0.173591	0.669873	3.56242
59.8937	47.5666		0.595717	0.895544			0.781588	0.654404	0.781672	0.374052	0.781773	0.537893	0.781762	0.984723	0.781671	2.82715	0.781749	0.504994	0.78163	2.14493	0.781676	4.4589	0.781698	0.797437	0.781693	-0.885388	0.781723	-2.22514	0.781839	8.22729	0.781793	3.90335	0.781703	-0.469441	0.781664	0.393717	0.781766	1.1006	0.781678	1.96091		0.781652	-1.81037	0.781654	-0.2245	0.781632	2.11067	0.781564	1.66118
45.709	43.9573		0.597046	0.895552			0.893443	0.380951	0.893394	0.506907	0.893469	0.814596	0.893494	1.36413	0.893375	2.24298	0.893487	2.85883	0.893392	1.81377	0.893429	3.76683	0.893424	0.0729609	0.893478	0.419308	0.893463	-2.37362	0.893547	8.33732	0.893407	3.29923	0.893415	-1.54041	0.893373	2.22524	0.893396	-0.591332	0.893389	-0.603881		0.893399	0.631234	0.893326	0.583886	0.893345	2.00409	0.893335	3.5277
50.6756	84.5883		0.597048	0.597053			1.00516	-0.0743081	1.00514	0.964517	1.00511	0.177041	1.00512	1.43472	1.00513	3.89275	1.00511	2.31789	1.00512	1.51536	1.00517	0.963156	1.0051	-0.902381	1.0052	-0.718729	1.00516	0.653421	1.00514	5.2635	1.00514	3.21432	1.00511	0.198702	1.00512	1.22858	1.00512	0.795347	1.00515	1.40145		1.00514	-1.95603	1.00513	0.41001	1.00513	-0.110058	1.00504	2.94752
33.2037	50.624		1.19408	0.895563			1.11687	-0.328641	1.11687	0.507674	1.11682	-1.43056	1.11684	1.08806	1.11688	1.00233	1.11685	2.10971	1.1168	1.29479	1.11692	0.285809	1.11686	1.95935	1.11677	-0.353818	1.11682	0.166074	1.11708	3.90578	1.11685	1.58331	1.1169	0.343193	1.11684	3.46506	1.11689	0.602986	1.11689	0.700138		1.11687	-0.897861	1.1169	-0.356675	1.11682	-2.17027	1.11689	3.16039
52.2021	42.2132		0.89357	1.79012			1.22865	0.00416221	1.22847	-1.32719	1.22858	1.22838	1.22857	-0.47612	1.22862	3.33448	1.22856	1.57696	1.22863	1.51245	1.22862	0.316411	1.22864	1.20038	1.2286	1.43957	1.22856	-0.522538	1.22883	1.86411	1.22862	1.49027	1.22862	0.59273	1.22862	3.3663	1.22862	0.321705	1.22863	1.42873		1.22848	-1.01803	1.22862	-0.523469	1.22856	-1.53376	1.22853	0.487841
44.9927	66.3599		0.597028	0.298184			1.3404	0.721309	1.34023	1.88803	1.34031	-0.576071	1.34032	-1.48272	1.34035	0.555119	1.34031	0.265991	1.34036	0.886089	1.34038	0.141234	1.34037	0.551168	1.3403	1.29386	1.34023	0.634172	1.34039	1.35078	1.34035	0.920858	1.34023	0.288252	1.34036	2.04774	1.34034	1.17585	1.34034	0.900111		1.34019	-3.33723	1.34016	-0.342765	1.34018	0.543684	1.34009	0.356223
56.5597	40.1301		1.79108	0.298516			1.45197	2.02261	1.45188	0.0953401	1.45205	1.21361	1.45202	-0.0630337	1.45196	-0.8385	1.45206	-1.00463	1.45209	0.664894	1.45216	-0.558291	1.45212	0.319838	1.45202	0.739817	1.45204	-0.189807	1.45215	0.570544	1.45205	-0.728872	1.45199	2.05082	1.45207	3.0822	1.45209	0.116571	1.45208	3.13675		1.45195	-3.81676	1.45196	-0.548523	1.45195	0.8431	1.4519	-0.387336
60.526	55.3425		0.594718	0.298184			1.5637	-0.907955	1.5637	-1.38002	1.56378	-0.774014	1.56378	-0.201291	1.56374	0.93092	1.56381	0.176791	1.56387	0.452471	1.56375	1.53802	1.56377	0.117642	1.5638	1.32963	1.56379	-0.18514	1.56389	1.08002	1.56385	-1.45817	1.56372	2.23564	1.56383	0.928741	1.56383	0.747674	1.56369	1.36219		1.56367	-3.26712	1.56369	-0.515937	1.56365	-0.285274	1.56361	-0.395648
44.3185	53.4254		0.298498	0.298522			1.6755	-0.452467	1.67542	-0.818873	1.67549	-0.270819	1.67554	1.09624	1.67544	1.68694	1.67555	-2.53973	1.67543	-3.75908	1.67547	-1.38045	1.67548	-0.70221	1.67551	0.829803	1.67552	-0.367016	1.6756	-1.82411	1.67556	-0.499378	1.67547	1.83373	1.67556	-1.58294	1.67557	0.636661	1.67542	2.01107		1.67541	-3.89209	1.67536	-0.49512	1.67538	-1.53197	1.67533	0.0368937
	29.4272			0.89541			1.78721	0.494457	1.78716	-1.52484	1.78725	1.00858	1.78725	0.45229	1.78719	-1.56014	1.78728	-1.13254	1.78717	-4.62464	1.78725	-2.11639	1.7872	-0.887468	1.78726	0.0818218	1.78722	0.661892	1.78733	-1.2973	1.78731	-2.46436	1.78722	0.780361	1.78718	-0.32566	1.78732	-1.04713	1.78717	1.33698		1.78718	-4.24394	1.78718	-0.764793	1.78719	-2.0014	1.78708	-0.598082
	39.8493			0.596676			1.89893	-0.207065	1.89886	0.118935	1.89898	-2.08944	1.89888	-0.0588376	1.89893	-1.19203	1.899	-2.51284	1.89893	-4.63517	1.89898	-0.0716469	1.89894	-0.930897	1.89898	0.887125	1.89897	1.58816	1.89909	-3.08198	1.89909	-3.03824	1.89893	1.48795	1.8989	-2.01424	1.89889	-0.178154	1.89889	0.141488		1.8989	-3.08048	1.89878	1.06576	1.89883	1.2634	1.89882	-1.57279
							2.01068	-0.753835	2.01064	-0.615392	2.01058	-0.377282	2.01062	0.0221009	2.01067	0.5842	2.01077	-2.77488	2.0107	-3.93746	2.01068	-1.99997	2.01065	-0.44775	2.01071	1.65372	2.01063	1.90691	2.01084	-4.46508	2.0107	-2.74111	2.01069	0.725712	2.01067	-2.38384	2.01069	-1.45407	2.01061	-0.0561127		2.01062	-4.64286	2.01063	-1.30492	2.01056	-0.464753	2.01055	-2.18184
							2.12236	0.985613	2.12236	-0.412019	2.12224	-2.82311	2.12232	-0.459215	2.1224	0.305224	2.12236	-3.56433	2.12239	-3.67572	2.12243	-0.431472	2.12245	-0.259251	2.12249	-1.60203	2.12232	-0.782772	2.1224	-4.46722	2.12239	-4.68834	2.12241	1.82487	2.1224	-1.80264	2.12238	-0.618411	2.12236	-1.98178		2.1224	-3.67931	2.12237	0.960235	2.12229	1.10395	2.12227	-1.87675
							2.23413	0.699019	2.2339	-0.427262	2.23411	-0.510253	2.23408	-0.967442	2.23414	0.514438	2.23408	-1.36217	2.23413	-1.99126	2.23417	-3.41451	2.23415	-0.922574	2.23408	-0.684441	2.23409	1.27672	2.23418	-5.5398	2.23415	-5.52149	2.23411	1.92094	2.23411	-2.39706	2.23414	-0.00479138	2.23412	-2.74402		2.23412	-4.40012	2.2341	-0.701494	2.23408	-0.11567	2.23401	-4.28962
							2.34586	0.148349	2.34572	-2.1055	2.34581	-2.60096	2.34579	-0.507823	2.34589	-1.51905	2.34586	-0.761377	2.34589	-2.11924	2.34593	-3.66344	2.34591	-1.55553	2.34582	-0.652189	2.34583	0.112681	2.3459	-7.22299	2.34589	-8.03247	2.34579	1.73913	2.34589	-1.08736	2.34586	-0.685836	2.34582	-1.69669		2.34567	1.12677	2.34583	1.40895	2.34579	0.338701	2.34577	-4.18293
							2.45748	-0.319015	2.45744	0.70674	2.45752	-1.48167	2.45756	-1.64116	2.45761	-1.3903	2.45758	-2.91815	2.45758	-1.55454	2.45764	-4.22329	2.45766	0.224147	2.45759	0.672376	2.45756	-1.33044	2.45767	-7.55675	2.45763	-6.79184	2.45751	0.806954	2.45761	-2.53715	2.45763	0.318495	2.45754	-2.8		2.45746	2.25888	2.45756	-0.622867	2.45741	-2.10659	2.45737	-3.87109
							2.56922	-0.596453	2.56918	-0.33095	2.56929	-1.00917	2.56924	-0.318945	2.56922	-0.213599	2.56931	-6.14639	2.56934	-1.4911	2.56941	-5.26624	2.56924	-0.860778	2.5693	-1.63974	2.56925	-0.526983	2.5694	-9.37778	2.56939	-6.62592	2.56922	2.89385	2.56938	-0.799736	2.56935	-0.447364	2.56916	-4.71167		2.56919	2.17016	2.56922	0.103554	2.56916	0.812487	2.56908	-5.97445
							2.68095	-0.880214	2.68091	0.620963	2.68103	1.38427	2.68104	-0.678317	2.68101	-3.08767	2.68108	-4.51152	2.68095	-2.70496	2.68115	-6.16446	2.68099	-0.315497	2.68104	-0.513314	2.68106	-1.67327	2.68114	-9.09972	2.68106	-7.9845	2.68101	1.16996	2.68111	-0.204214	2.68109	-0.0403685	2.68096	-5.67778		2.68091	7.98954	2.6809	0.157401	2.68088	-0.657476	2.68087	-5.59076
							2.7927	-0.590604	2.79269	-0.795351	2.79274	0.878163	2.79278	-1.10577	2.7927	-4.60009	2.79279	-2.57514	2.79271	-2.41186	2.79276	-4.1523	2.79273	0.0804893	2.7928	-2.838	2.79281	0.273083	2.79288	-10.326	2.79287	-7.73661	2.7927	1.80356	2.79271	-2.36502	2.79282	-0.436375	2.79266	-6.27493		2.79262	11.7132	2.79264	0.314145	2.79262	-0.428229	2.79261	-5.97882
							2.90441	-1.12623	2.90439	-1.14124	2.9045	-1.66676	2.90451	-1.51926	2.90444	-5.73702	2.90455	-4.89185	2.90443	-4.00144	2.90452	-5.7678	2.90445	0.26047	2.90455	-0.50918	2.90451	-0.955643	2.9046	-10.2109	2.90459	-8.5936	2.90447	2.12917	2.90443	-1.19265	2.90443	-2.01219	2.90437	-6.06003		2.90437	17.2946	2.90434	-0.749701	2.90434	0.281173	2.9043	-5.90124
							3.01615	-1.2573	3.01608	-1.80499	3.01607	2.05678	3.01607	-2.0119	3.01617	-5.44902	3.01626	-4.15947	3.01619	-4.50673	3.01626	-5.3939	3.01608	-0.562681	3.01626	-0.682159	3.01624	-3.11308	3.01634	-9.39002	3.01616	-8.47113	3.01619	2.23544	3.01616	-0.361708	3.0162	-0.963132	3.01608	-5.6505		3.01614	25.6769	3.01614	1.02652	3.01611	-1.17944	3.01607	-5.06398
							3.12786	-1.51171	3.12792	-1.83193	3.12783	0.313842	3.12782	-2.19194	3.12795	-4.72621	3.12792	-5.10569	3.12794	-5.20876	3.12797	-5.09368	3.12797	-1.08062	3.12797	-1.14238	3.12804	-2.22639	3.12798	-11.1079	3.12794	-8.89003	3.12793	2.5755	3.12794	-2.65944	3.1279	-2.24705	3.12785	-7.46243		3.12786	28.4623	3.12785	-0.711825	3.1278	-0.17744	3.12776	-6.34343
							3.23965	-2.50506	3.23959	-1.6571	3.23956	1.81417	3.23957	-2.10109	3.23967	-8.37923	3.23964	-2.78571	3.23964	-4.23051	3.23971	-5.959	3.23964	-0.600574	3.23966	-2.93221	3.23961	-2.40343	3.23969	-10.3747	3.23966	-10.9476	3.23968	3.15397	3.23968	-2.36026	3.23966	-0.744413	3.23958	-8.87946		3.23967	35.7467	3.2396	0.156402	3.23955	0.10417	3.23951	-6.74138
							3.35137	-0.840617	3.35139	0.430177	3.35132	-0.214468	3.3513	-0.504011	3.3514	-7.73652	3.35136	-5.26009	3.3514	-4.17372	3.35146	-6.37487	3.35133	-1.54138	3.35136	-1.34007	3.35132	-2.78756	3.35145	-12.218	3.35142	-9.25878	3.35142	1.6182	3.35139	-2.54751	3.3514	-1.03339	3.35131	-9.97819		3.3512	38.1442	3.35131	2.68995	3.35128	-1.17721	3.35126	-6.12673
							3.46309	-1.54725	3.46318	0.0334201	3.46304	-0.059818	3.46306	-4.53125	3.46312	-6.26166	3.46312	-4.62898	3.46293	-4.77256	3.46318	-6.71313	3.46317	-1.22149	3.46311	-4.11898	3.46311	-2.68438	3.46319	-12.8822	3.46314	-10.0247	3.46303	1.22921	3.46311	-2.73323	3.46314	-0.563366	3.46303	-10.6391		3.46296	45.487	3.46308	0.58201	3.46287	-1.55948	3.4629	-6.40521
							3.57476	-0.669996	3.57502	-0.911291	3.57476	-3.12078	3.57478	-3.22091	3.57476	-7.35177	3.57484	-4.95204	3.57486	-4.71164	3.57493	-7.02206	3.57475	-3.01839	3.57485	-5.64743	3.57481	-3.61522	3.57492	-15.078	3.57491	-10.2739	3.57479	2.40513	3.57489	-1.60384	3.57488	-1.84072	3.57466	-9.85273		3.57468	49.8379	3.57467	-0.171374	3.57463	-1.37067	3.5746	-7.55017
							3.68644	-1.50045	3.68684	-2.00532	3.68647	0.72505	3.68653	-3.453	3.68649	-7.56957	3.68659	-5.90057	3.68661	-4.9125	3.68668	-5.87103	3.68641	-0.722959	3.68657	-5.13189	3.68657	-1.4833	3.68665	-13.3494	3.68665	-11.534	3.6865	2.55686	3.6866	-2.18354	3.68661	-1.80511	3.68641	-9.08423		3.68643	54.8737	3.68638	-1.02231	3.6864	-0.185542	3.68636	-9.08239
							3.79814	-0.645685	3.79865	-4.46173	3.79827	-2.41461	3.7982	-3.52967	3.79824	-9.22587	3.79831	-2.56648	3.79821	-4.33038	3.79829	-7.26766	3.79813	-1.24818	3.79831	-6.35608	3.79832	-1.09676	3.79839	-13.6537	3.79838	-12.3301	3.79825	1.27978	3.7982	-1.05208	3.79835	-2.27293	3.79814	-11.3423		3.79815	58.9422	3.79814	-0.282115	3.79814	-0.196876	3.79811	-8.45806
							3.9099	-0.837494	3.91048	-3.36944	3.90999	-0.225414	3.90999	-4.08263	3.90997	-9.11644	3.9101	0.0753063	3.90999	-4.60109	3.91003	-5.9366	3.90985	0.890474	3.91005	-7.89842	3.91006	-3.0968	3.91015	-11.7518	3.91012	-11.3775	3.91001	1.39968	3.90998	-0.570058	3.91009	-0.911947	3.90991	-9.94549		3.90989	67.4733	3.90987	0.504203	3.90981	-1.53456	3.90977	-8.26758
							4.02167	-0.696161	4.02229	-1.63442	4.02171	-1.45243	4.02173	-3.1909	4.02171	-11.4791	4.02181	1.98238	4.02169	-4.71805	4.02175	-7.1734	4.02165	-0.0410415	4.02182	-6.72611	4.02179	-1.37299	4.0219	-12.2775	4.02176	-12.2223	4.02173	2.45467	4.0217	-1.61847	4.02172	-0.752075	4.0216	-10.7394		4.02167	73.0195	4.0216	-0.177787	4.02153	0.541519	4.02154	-9.25466
							4.13339	-1.97132	4.13412	0.112271	4.13334	-2.53314	4.13329	-1.63117	4.13343	-11.8083	4.13342	4.58808	4.13344	-4.51116	4.13352	-7.34168	4.13335	-0.277833	4.13353	-9.47733	4.1335	-0.699727	4.13347	-9.00396	4.13347	-14.2473	4.13345	0.733878	4.13344	1.06602	4.13345	-0.82264	4.13335	-10.0532		4.13339	76.2845	4.13334	0.488062	4.13333	-1.90941	4.13325	-9.90963
							4.2451	-2.45029	4.24591	-1.06761	4.24508	-1.19311	4.24508	-0.891611	4.24522	-11.749	4.24519	6.87498	4.24519	-4.42956	4.24524	-7.91522	4.24515	-2.23106	4.24514	-9.93589	4.24515	-1.34674	4.24523	-8.07654	4.24522	-12.4041	4.24521	1.47474	4.24514	-0.212698	4.24519	-2.10119	4.24509	-12.2877		4.2451	76.3713	4.2451	-0.673381	4.24511	-1.69223	4.24503	-10.5803
							4.35687	-2.41012	4.35761	-1.62856	4.35679	-1.31949	4.3568	-0.8012	4.35697	-10.5665	4.35687	9.46028	4.35694	-4.25145	4.35699	-7.57478	4.35696	-1.87555	4.35689	-9.83803	4.3569	-1.47	4.35699	-5.36622	4.35696	-14.2839	4.35696	1.06587	4.35694	-2.28172	4.35694	-1.4686	4.35682	-11.1751		4.35672	79.8581	4.35682	-1.66208	4.35676	-1.48814	4.35675	-8.95967
							4.46863	-2.92152	4.46944	-0.97574	4.46854	-1.84609	4.46855	-2.32821	4.46866	-10.1273	4.46864	12.2818	4.46866	-5.00924	4.46875	-9.94031	4.46856	-1.93241	4.4686	-10.3848	4.46863	-1.91655	4.4687	-4.09951	4.4687	-14.1805	4.46856	1.60824	4.46865	0.793684	4.46869	-2.21653	4.46856	-12.1131		4.46842	85.1313	4.46856	-1.36545	4.46836	-1.1052	4.46823	-10.0376
							4.58025	-2.12131	4.58122	1.43162	4.58028	-1.75331	4.58024	-2.55535	4.58026	-11.6982	4.58038	14.3523	4.58042	-4.91961	4.58044	-9.80405	4.5803	-0.637392	4.58037	-11.1878	4.58037	-2.05097	4.58045	-4.24783	4.58042	-16.6192	4.58035	1.02365	4.58038	-1.58536	4.58041	-3.72269	4.58032	-13.8822		4.58019	82.4005	4.58021	-1.6382	4.58019	-1.11307	4.58016	-10.8459
							4.69193	-2.28276	4.69307	1.39037	4.69204	-3.67681	4.69204	-2.69278	4.69207	-11.0333	4.69212	13.3233	4.69218	-6.78804	4.69221	-8.71248	4.69189	0.108913	4.69212	-10.6736	4.69213	-1.27841	4.69219	-2.00274	4.69222	-15.4121	4.69202	0.937194	4.69213	-1.77816	4.6921	-2.39007	4.69193	-14.3866		4.69192	86.4566	4.69191	-1.45312	4.69186	-1.55989	4.69184	-9.51855
							4.80369	-1.52857	4.8049	1.20797	4.80374	-1.5883	4.80376	-2.44048	4.80377	-10.7782	4.80385	14.6186	4.80376	-5.40566	4.80381	-9.86746	4.80366	-0.786048	4.80388	-12.0001	4.80382	-3.32837	4.80395	-2.43192	4.80393	-17.1559	4.80377	1.40147	4.80388	-1.51657	4.8039	-0.978017	4.80368	-12.8219		4.80368	97.2038	4.80361	0.931396	4.80356	-0.0575543	4.80355	-9.20351
							4.91542	-1.9845	4.9167	-1.02277	4.91549	-0.509874	4.9155	-2.38618	4.91548	-9.64803	4.91559	14.9089	4.91548	-5.47509	4.91558	-9.92337	4.91555	-0.297855	4.91559	-10.289	4.91557	-3.65847	4.91564	-1.53239	4.91565	-17.6188	4.91552	0.433383	4.9155	-2.27166	4.91562	-0.430211	4.91538	-12.6931		4.91539	99.9701	4.91539	-1.54515	4.91534	-0.420429	4.91527	-12.0865
							5.02713	-0.774074	5.02848	1.9887	5.02722	-1.56875	5.02722	-5.18133	5.02727	-8.97827	5.02733	17.7257	5.02721	-5.93345	5.02731	-10.7881	5.02726	0.330442	5.02732	-12.1722	5.0273	-2.19007	5.02743	1.503	5.02736	-17.7678	5.02724	0.32995	5.02723	-1.88382	5.02723	-1.07531	5.02715	-13.6603		5.02714	104.674	5.02711	-2.00402	5.02705	-0.807633	5.02707	-11.9053
							5.13892	-1.64772	5.14032	0.959939	5.13882	-1.7197	5.13884	-3.21437	5.139	-8.21724	5.1391	21.0614	5.13894	-5.82685	5.13898	-12.4595	5.13899	0.42013	5.13909	-10.3598	5.13908	-1.35779	5.13914	1.60273	5.13902	-15.7417	5.13904	0.984297	5.13897	-2.32224	5.13901	-2.72999	5.1388	-13.8349		5.13885	103.401	5.13886	-1.12532	5.13886	-1.41594	5.13876	-9.91003
							5.25064	-1.76562	5.25213	0.456297	5.25055	-2.35527	5.25057	-3.68701	5.25072	-6.75033	5.25069	19.7637	5.25069	-5.68301	5.2508	-12.3248	5.25074	0.0678886	5.25078	-9.67548	5.25069	-0.438968	5.25077	1.96432	5.25075	-16.5567	5.25073	0.909975	5.25071	-0.862696	5.25073	-3.12428	5.25059	-13.4783		5.25059	110.914	5.25056	-2.89811	5.25053	0.0607473	5.25051	-12.1672
							5.36236	-1.92661	5.3638	-0.771795	5.36231	-3.81386	5.36229	-1.66856	5.36247	-8.87466	5.3624	21.8091	5.36245	-5.29262	5.36252	-13.0937	5.3625	0.23073	5.36243	-9.03942	5.3624	-2.72833	5.36252	2.26647	5.36242	-18.903	5.36245	1.12894	5.36243	-2.61001	5.36249	-2.17524	5.36225	-15.2199		5.36233	110.052	5.36234	-1.75049	5.36229	-2.61022	5.36226	-11.5357
							5.47411	-2.20709	5.47566	0.332481	5.47404	-1.94353	5.47404	-4.97909	5.47422	-2.74643	5.47416	22.8853	5.47422	-6.24541	5.47417	-12.3612	5.47426	0.290764	5.47414	-7.40192	5.47416	-1.79387	5.47421	2.04974	5.47424	-16.9488	5.47408	0.778496	5.4742	-1.07189	5.47417	-2.12857	5.47407	-13.735		5.47394	112.58	5.47406	-3.19046	5.47391	-0.703101	5.47403	-11.6062
							5.58572	-2.35235	5.58747	-1.3719	5.58576	-2.93469	5.58579	-1.98081	5.58594	-3.46817	5.5859	22.923	5.5859	-7.2257	5.58599	-11.612	5.58597	-0.971932	5.58596	-8.38827	5.58591	-1.19825	5.586	3.12384	5.58598	-16.7594	5.58582	1.08555	5.58593	-1.63831	5.58595	-1.95891	5.58581	-12.7486		5.58566	110.283	5.58579	-2.07788	5.58562	-2.11791	5.58559	-10.6804
							5.69744	-2.5389	5.69928	-0.5495	5.6975	-1.46109	5.69751	-3.5308	5.69753	-4.86444	5.69764	23.5796	5.69768	-8.55408	5.69776	-13.5541	5.69757	-0.986903	5.69765	-9.10849	5.6976	-1.03494	5.69773	3.10905	5.69771	-15.3765	5.69755	0.436506	5.69765	-2.40456	5.69766	-3.1297	5.6974	-12.2656		5.69745	109.298	5.69742	-1.51318	5.69736	-0.627982	5.69733	-11.9122
							5.80918	-2.58315	5.81109	1.31417	5.80923	-1.35674	5.80924	-4.83897	5.80933	-1.11865	5.80938	23.3517	5.80929	-8.04813	5.8095	-11.2137	5.80936	-0.474054	5.80935	-4.91383	5.80939	-2.86207	5.80947	4.53125	5.80944	-10.6577	5.80931	-0.803564	5.80942	-2.31816	5.80941	-2.82656	5.80921	-10.053		5.80916	104.616	5.80911	-3.28525	5.80908	0.470094	5.8091	-11.9746
							5.92093	-2.46166	5.92292	-0.264707	5.92098	-1.75674	5.92089	-2.69884	5.92101	-1.62453	5.92115	23.6609	5.92107	-6.75925	5.92109	-14.5332	5.92109	-2.63417	5.92111	-6.59073	5.92113	-0.244643	5.92121	1.88751	5.92118	-9.09249	5.92103	-0.247726	5.92102	-0.944888	5.92115	-3.55523	5.92091	-10.4565		5.92089	106.05	5.92078	-1.75418	5.92083	0.0198365	5.92082	-9.79601
							6.03264	-3.0125	6.03464	1.30968	6.03272	-1.6928	6.03272	-2.98688	6.03279	-4.39298	6.03287	26.203	6.03277	-8.84365	6.03285	-14.9465	6.03281	-3.79735	6.03289	-4.26627	6.03272	-1.4666	6.03296	1.99976	6.03294	-6.38317	6.03279	1.24542	6.03278	-0.614024	6.03275	-3.73541	6.03263	-8.73186		6.03265	115.071	6.03257	-2.60335	6.03256	0.39581	6.03253	-12.3445
							6.14439	-2.08065	6.14653	-0.0862698	6.14423	-3.81072	6.14432	-3.60342	6.1445	-2.35014	6.1446	24.9782	6.14447	-8.11647	6.14458	-14.4183	6.1445	-3.97823	6.14461	-5.00517	6.14461	-1.99005	6.1447	2.64393	6.14453	-0.827716	6.1445	0.302672	6.14449	-1.41708	6.1445	-2.62856	6.14432	-9.30298		6.14437	111.231	6.14436	-4.36602	6.14429	-0.233086	6.14429	-12.7684
							6.25608	-3.49976	6.25836	-0.294931	6.25608	-1.86806	6.25607	-3.65262	6.25627	-1.32849	6.25622	23.6689	6.25626	-7.72897	6.25634	-15.121	6.25632	-2.65693	6.25634	-3.35967	6.25635	-3.43492	6.2563	4.68692	6.25631	0.601713	6.25629	0.967188	6.25625	-1.41308	6.25624	-3.28332	6.2561	-8.12735		6.25608	110.434	6.25609	-3.02582	6.25602	-0.334435	6.25605	-12.494
							6.36789	-3.179	6.37009	0.173705	6.36776	-1.74528	6.36782	-4.24711	6.368	-1.40655	6.36794	25.2031	6.36797	-7.56443	6.36805	-14.8092	6.36804	-3.53114	6.36799	-3.76824	6.36796	-2.28612	6.36803	4.4265	6.36804	5.21362	6.368	0.623801	6.36795	-0.662274	6.36801	-1.5283	6.36784	-5.86734		6.36783	106.287	6.36781	-3.67062	6.36777	0.890781	6.36776	-12.8442
							6.4796	-3.09877	6.48187	-0.427611	6.4795	-2.91132	6.47954	-4.65915	6.47971	-3.91025	6.47969	24.9502	6.47971	-8.38007	6.4798	-16.4472	6.47975	-6.75656	6.47971	-1.37301	6.47966	-0.182162	6.47977	4.1455	6.47977	5.94196	6.4797	0.0451315	6.47971	-1.16599	6.47971	-2.64354	6.47956	-6.61513		6.47944	112.059	6.47956	-2.97935	6.47954	-1.48668	6.47946	-12.6892
							6.59131	-3.4517	6.59369	1.22218	6.59127	-1.46126	6.59126	-4.77967	6.59147	-1.32918	6.59143	23.1904	6.59143	-9.07705	6.59155	-16.246	6.59149	-6.25713	6.59129	-3.72419	6.59157	-2.13077	6.59152	2.5161	6.59148	9.80838	6.59136	0.974135	6.59148	-1.97715	6.59146	-3.64076	6.5913	-5.37012		6.59118	112.183	6.59129	-3.5689	6.59109	-1.06646	6.59113	-11.9266
							6.70298	-3.51328	6.70552	-0.543304	6.70301	-3.62357	6.703	-5.05945	6.70361	-2.82593	6.70317	25.0868	6.70323	-8.77502	6.70328	-16.4275	6.70316	-7.43843	6.70318	-2.74546	6.70317	-0.810743	6.70326	2.73014	6.70325	11.3294	6.70308	1.32055	6.7032	-3.1902	6.70319	-3.34857	6.70291	-5.87894		6.70287	109.724	6.7029	-4.64839	6.70283	-2.77089	6.70283	-13.0016
							6.81469	-3.20794	6.81733	-0.344338	6.81472	-2.18144	6.81473	-3.98264	6.81482	-4.57674	6.81491	25.3441	6.81495	-9.74903	6.81501	-16.6664	6.81488	-9.19288	6.81494	-3.70701	6.8149	-4.17268	6.81499	5.67733	6.81498	12.8703	6.81481	1.48217	6.81492	-2.44259	6.81494	-3.69992	6.81467	-6.19263		6.81464	119.4	6.8146	-2.51114	6.81461	-0.925464	6.81456	-13.8424
							6.92639	-2.83362	6.92909	0.482869	6.92649	-4.27177	6.92649	-4.61603	6.92653	-5.48629	6.92663	26.0177	6.92659	-9.91821	6.92664	-18.375	6.92659	-9.32654	6.92666	-2.28926	6.92664	-3.09311	6.92671	3.10132	6.92671	13.4107	6.92656	0.366748	6.92652	-3.72344	6.92667	-3.49774	6.92639	-5.63429		6.9264	117.964	6.92639	-4.20917	6.92634	-0.766197	6.92635	-13.7708
							7.03813	-4.04711	7.04097	-0.920214	7.03822	-2.25056	7.03824	-4.18225	7.03832	-3.42616	7.0384	26.3414	7.03831	-10.5465	7.03837	-17.721	7.03833	-11.4704	7.03835	-3.80549	7.03842	-2.6125	7.03849	5.60817	7.03844	16.3109	7.03832	0.202864	7.03834	-3.36914	7.03841	-3.92756	7.03812	-4.61822		7.0381	117.431	7.03811	-3.1276	7.03804	-1.87911	7.03801	-14.1761
							7.1499	-4.26846	7.15278	-0.481622	7.14994	-3.35535	7.14996	-4.06041	7.15003	-0.423484	7.15014	25.4636	7.15001	-9.68715	7.1501	-18.5724	7.15009	-10.5603	7.15018	0.610044	7.15013	-4.16184	7.15021	6.6523	7.15007	15.576	7.15005	0.0650563	7.15004	-4.83172	7.15005	-4.22746	7.14986	-3.43554		7.14986	120.549	7.14984	-2.62782	7.14975	-1.75126	7.14977	-14.5008
							7.26164	-6.82152	7.26459	-1.11947	7.26158	-3.04546	7.26157	-4.34988	7.26177	-2.34422	7.26174	26.9825	7.26176	-10.6333	7.26185	-17.1201	7.26181	-12.0064	7.26188	-4.1094	7.26188	-1.86224	7.26179	3.12844	7.2618	17.3805	7.26178	0.826476	7.26179	-4.33253	7.26178	-4.38549	7.26161	-3.98073		7.26158	123.921	7.2616	-3.87437	7.26157	0.448974	7.26151	-14.4665
							7.37335	-5.50385	7.37641	-0.0907762	7.37329	-0.208252	7.37333	-5.43204	7.37353	-5.037	7.37349	25.9408	7.37351	-10.4479	7.37361	-18.7	7.37351	-13.1198	7.3735	-4.66272	7.37348	-4.04531	7.37358	3.08697	7.37354	19.8369	7.37352	1.33323	7.37352	-4.76963	7.37348	-4.34104	7.37333	-3.80639		7.37333	119.446	7.37332	-2.92743	7.3733	-0.747863	7.37328	-14.4341
							7.48527	-7.08061	7.48812	-0.0132808	7.48504	-3.19649	7.48504	-5.30529	7.48525	-4.21648	7.48523	27.0444	7.48528	-8.66111	7.48534	-18.659	7.48529	-11.8692	7.48526	-2.86994	7.48525	-2.76636	7.48531	3.73975	7.48531	18.6053	7.48527	1.54874	7.48526	-5.04907	7.48525	-2.98571	7.4851	-3.22366		7.48494	115.357	7.48503	-4.70374	7.48498	-1.70424	7.48497	-14.1229
							7.59685	-5.21881	7.59992	-1.56137	7.59677	-0.929307	7.59677	-2.29424	7.59699	-5.10058	7.59696	25.3442	7.59698	-9.3887	7.5971	-18.7248	7.59708	-15.1157	7.59698	-3.64714	7.59698	-2.43088	7.59704	3.51517	7.59702	19.5581	7.59685	0.573122	7.59698	-3.1455	7.597	-3.93516	7.59682	-3.90546		7.59667	113.541	7.59678	-4.94394	7.59659	-1.77095	7.59653	-15.4807
							7.70843	-7.77976	7.71168	0.308099	7.70848	-4.81075	7.70847	-4.30052	7.70858	-5.00337	7.70873	26.1199	7.70874	-8.99308	7.70876	-17.8726	7.7088	-13.8821	7.70871	-3.12944	7.70872	-2.27205	7.70878	3.69033	7.70876	18.2095	7.70862	1.67396	7.70872	-3.94944	7.70873	-3.50636	7.70858	-3.44956		7.70841	116.276	7.70841	-3.23853	7.70836	-0.169976	7.70836	-15.2268
							7.82015	-6.65176	7.82358	0.776565	7.82024	-1.92377	7.82022	-5.29603	7.82038	-2.97151	7.82045	25.7199	7.82051	-10.258	7.82056	-19.5016	7.82038	-13.6237	7.82045	-2.64557	7.82038	-1.99138	7.82055	3.53118	7.82057	17.8045	7.82032	1.69854	7.82046	-4.52338	7.82044	-4.10038	7.82018	-1.54964		7.82017	124.068	7.82013	-4.64456	7.82007	0.912661	7.82005	-14.8052
							7.93192	-8.30971	7.93535	-1.34322	7.93198	-3.25019	7.93197	-4.78751	7.93209	-5.37952	7.93218	24.9209	7.93207	-11.6627	7.93217	-18.9565	7.93212	-14.6054	7.93222	-3.83512	7.93218	-2.63148	7.93227	3.55915	7.9322	18.5702	7.93209	0.516765	7.93223	-3.34503	7.93222	-4.98551	7.93189	-1.77711		7.93189	118.76	7.93184	-3.86575	7.9318	-0.533595	7.9318	-15.5537
							8.04366	-7.78205	8.04719	-0.578657	8.04371	-3.5601	8.04372	-3.31611	8.04381	-1.48047	8.04392	23.9841	8.04382	-11.0644	8.04391	-18.5727	8.04389	-16.3521	8.04395	-2.63357	8.0439	-2.72155	8.044	2.17745	8.04399	18.8156	8.04381	0.878114	8.04382	-3.83919	8.04394	-4.46387	8.04362	-2.92059		8.04363	120.626	8.04362	-4.3509	8.04357	-1.11441	8.0435	-16.7073
							8.15537	-9.23349	8.15899	-0.0143006	8.15548	-3.61255	8.15543	-3.37713	8.15558	-0.63854	8.15566	25.0747	8.15554	-10.5105	8.15564	-19.4467	8.15561	-15.2617	8.15567	-3.31767	8.1557	-3.45717	8.15575	2.84386	8.1556	19.1134	8.15556	2.48445	8.15553	-3.64316	8.15553	-4.18046	8.15538	-4.27282		8.15536	121.19	8.15534	-3.55453	8.15533	-1.81752	8.15534	-15.6603
							8.26714	-11.0414	8.27081	-0.706001	8.26706	-2.39023	8.26708	-3.53588	8.2673	-3.36668	8.26741	22.8095	8.26732	-10.2794	8.2674	-19.0499	8.26735	-16.0967	8.26741	-2.22241	8.26739	-3.60251	8.26746	3.05546	8.26736	21.5954	8.2673	2.33524	8.26729	-2.93805	8.26733	-4.66446	8.26711	-3.51526		8.26709	112.204	8.26709	-5.4653	8.26706	-1.96326	8.267	-17.3389
							8.37886	-10.6023	8.38263	-0.399318	8.37875	-3.11132	8.37879	-4.09273	8.37904	-6.91109	8.37902	25.4405	8.37903	-10.2043	8.37909	-19.902	8.37908	-18.7021	8.3792	-1.7805	8.37897	-4.58395	8.3791	0.704329	8.37905	18.4024	8.37905	0.380979	8.37902	0.0218122	8.37899	-5.14996	8.37885	-1.60643		8.37881	123.197	8.37882	-5.99614	8.37875	-0.356693	8.37875	-17.1206
							8.49057	-11.4822	8.49427	-2.3542	8.49054	-2.23921	8.4905	-4.67645	8.49082	-7.42919	8.49075	24.0025	8.49078	-10.2877	8.49085	-20.985	8.49084	-17.3909	8.49077	-2.25841	8.4908	-3.75175	8.49085	0.395293	8.49082	20.2373	8.49077	3.217	8.49077	0.445638	8.49076	-4.14053	8.49056	-2.65231		8.49057	125.837	8.49059	-3.77879	8.49051	-1.09979	8.49049	-15.9083
							8.60232	-12.6343	8.60617	-2.79949	8.60224	-2.35127	8.60228	-5.29221	8.60256	-3.72649	8.6025	22.0469	8.60255	-10.48	8.60259	-19.6581	8.60262	-17.852	8.60245	-3.25228	8.60251	-3.9202	8.60259	0.440189	8.60257	18.4101	8.60237	1.59539	8.60251	4.04946	8.6025	-6.04191	8.60235	-2.77829		8.60217	121.132	8.60231	-4.14778	8.60212	-0.890749	8.60226	-16.0767
							8.71395	-12.5868	8.71797	-1.84694	8.71399	-2.02451	8.71402	-3.37106	8.71429	-4.68003	8.71423	22.3699	8.71424	-10.4147	8.71429	-20.6524	8.7143	-18.6223	8.71428	-3.10753	8.71421	-5.25985	8.71432	3.48387	8.71432	21.9552	8.71414	1.99676	8.71423	6.08056	8.71427	-6.71641	8.71404	-4.10834		8.71393	121.696	8.71407	-4.87904	8.71385	-1.76975	8.71383	-16.0179
							8.82569	-14.2744	8.82978	-1.24429	8.82569	-2.95206	8.82573	-3.85338	8.82589	-4.54888	8.82594	23.5968	8.826	-10.3415	8.82611	-20.4527	8.82593	-16.5926	8.82598	-3.3193	8.82593	-4.02158	8.82601	2.84245	8.82603	21.9128	8.82584	1.08233	8.82598	9.36493	8.82599	-8.60375	8.82563	-3.08772		8.82569	112.271	8.82564	-4.0832	8.82556	-2.45464	8.82553	-16.3833
							8.93743	-16.7187	8.94157	-2.64127	8.93747	-4.03592	8.93749	-3.55306	8.93767	-8.75611	8.93769	24.0616	8.93768	-10.5322	8.93783	-20.6921	8.93769	-18.02	8.93772	-2.10423	8.93773	-4.83382	8.93781	0.393752	8.93778	19.4886	8.93762	1.53132	8.93772	10.8674	8.93775	-10.4263	8.93747	-4.85837		8.93739	118.131	8.93733	-5.30015	8.93731	-5.6046	8.93729	-17.4862
							9.04917	-16.4622	9.05342	-0.537288	9.04922	-3.81759	9.04921	-6.3485	9.04933	-5.52722	9.04945	24.2043	9.04935	-10.4879	9.04943	-20.9119	9.04942	-19.022	9.04947	-3.48539	9.04949	-2.13851	9.04954	-0.0942256	9.04952	21.0619	9.04934	1.32607	9.04932	11.4737	9.04946	-9.72316	9.04915	-3.6004		9.04912	118.823	9.04915	-5.18935	9.04906	-3.94065	9.04904	-17.7604
							9.16087	-15.5882	9.16523	-1.15825	9.16097	-4.23922	9.16095	-2.68447	9.16109	-7.71399	9.16118	24.7205	9.16108	-11.3907	9.16118	-21.4094	9.16115	-18.4169	9.16124	-3.24076	9.16113	-3.24456	9.16128	1.38441	9.16126	19.9817	9.16109	0.910035	9.16107	11.6125	9.16106	-10.6111	9.16087	-3.19109		9.16085	116.034	9.16082	-3.87515	9.16075	-4.59762	9.16079	-17.3185
							9.27262	-16.57	9.27703	-1.30674	9.27254	-4.82108	9.27251	-4.48627	9.27279	-10.499	9.27293	24.0644	9.27278	-10.9296	9.27296	-21.2965	9.27289	-18.8211	9.27296	-1.07948	9.27292	-4.27178	9.273	-0.858312	9.27286	20.6059	9.27282	2.31709	9.2728	14.588	9.27281	-11.7214	9.2726	-2.90169		9.2726	114.361	9.27258	-5.35776	9.27257	-7.52476	9.27254	-15.6632
							9.3843	-16.7611	9.38887	-0.445081	9.38426	-5.86303	9.3843	-4.72497	9.38459	-10.4305	9.38454	24.8572	9.3846	-11.0128	9.38466	-21.0478	9.38466	-20.9501	9.38468	-3.52611	9.38456	-4.48429	9.38466	1.59086	9.38461	21.6928	9.38457	0.915	9.38457	15.8349	9.38456	-12.1105	9.38436	-3.64802		9.38431	116.212	9.38427	-5.27932	9.38425	-7.92087	9.38425	-16.2826
							9.49612	-17.2197	9.50057	-1.02813	9.49598	-9.65578	9.49603	-5.3698	9.49631	-8.05887	9.49625	23.0806	9.49629	-11.2278	9.49629	-21.289	9.49638	-20.4317	9.49631	-3.16932	9.49632	-5.00081	9.49637	-0.182432	9.49635	19.0847	9.4963	0.277024	9.49626	16.8028	9.49631	-13.3642	9.49613	-3.69216		9.49605	126.676	9.49604	-5.41285	9.49601	-7.66213	9.49598	-15.1167
							9.60783	-17.9505	9.61237	-1.0198	9.60776	-8.84293	9.60776	-4.27865	9.60804	-12.4948	9.60799	25.3995	9.60801	-11.5047	9.60817	-22.6817	9.60808	-21.1736	9.60804	-2.22066	9.60801	-2.56554	9.60811	1.2165	9.6081	19.7264	9.60803	1.86978	9.60803	17.7734	9.60803	-12.2221	9.60782	-3.81876		9.60768	121.061	9.60779	-5.2405	9.60777	-7.68367	9.60766	-11.9579
							9.71955	-17.7025	9.72416	1.04893	9.71947	-9.37992	9.71951	-4.22506	9.71978	-12.3826	9.71977	25.3066	9.71976	-12.383	9.71988	-22.3753	9.71983	-20.8566	9.71978	-2.70999	9.71977	-3.89769	9.71985	1.33993	9.71979	18.4472	9.71967	1.16258	9.7198	20.4767	9.71977	-13.4262	9.71956	-2.5551		9.71943	121.479	9.71946	-3.67585	9.71932	-8.6543	9.71934	-7.96558
							9.83119	-18.8484	9.83597	2.21987	9.83122	-6.90832	9.83125	-3.98723	9.83139	-12.613	9.83149	24.734	9.83154	-10.6995	9.83161	-22.5133	9.83146	-20.9597	9.83152	-3.98729	9.83153	-3.15248	9.8316	1.20099	9.83158	19.8195	9.83135	1.19009	9.83153	21.6802	9.83152	-13.4348	9.83115	-2.56705		9.83115	122.203	9.83109	-5.18696	9.83105	-10.3345	9.83106	-5.4684
							9.94291	-18.5744	9.94782	-0.722206	9.94295	-8.66542	9.94299	-3.8436	9.94313	-13.8306	9.94324	23.5269	9.94319	-11.0896	9.94336	-23.5844	9.94323	-22.8109	9.94329	-3.39541	9.94325	-3.50848	9.94334	0.249437	9.94332	20.2424	9.94312	0.556419	9.94324	22.9483	9.94326	-14.6667	9.94291	-2.20705		9.94287	113.436	9.94284	-4.09486	9.94284	-10.1169	9.94279	-2.55703
							10.0547	-19.4531	10.0595	1.19223	10.0547	-11.4345	10.0547	-4.48183	10.0549	-14.1596	10.055	26.1342	10.0549	-11.7874	10.055	-23.2879	10.0549	-21.3718	10.055	-3.13614	10.0549	-4.31667	10.0551	0.0251538	10.0551	18.0564	10.0549	1.70844	10.0549	25.7534	10.055	-14.1702	10.0546	-5.22178		10.0546	116.695	10.0546	-6.28618	10.0546	-10.4271	10.0546	-0.580515
							10.1664	-19.5589	10.1715	1.78595	10.1663	-8.24231	10.1665	-5.54778	10.1666	-14.205	10.1667	23.018	10.1666	-11.1622	10.1667	-24.1254	10.1667	-21.7655	10.1667	-2.39215	10.1667	-5.24046	10.1668	-2.14599	10.1668	19.5304	10.1666	0.991884	10.1666	27.3092	10.1667	-14.9163	10.1664	-4.73272		10.1663	124.718	10.1663	-7.5693	10.1663	-11.5566	10.1663	1.4141
							10.2782	-20.1932	10.2833	4.30998	10.2782	-10.5564	10.2782	-5.18883	10.2783	-15.2508	10.2785	22.8757	10.2784	-11.335	10.2785	-23.6666	10.2785	-20.8822	10.2785	-2.78471	10.2785	-4.73424	10.2786	0.252022	10.2784	18.7299	10.2784	0.798278	10.2783	30.1843	10.2784	-15.1998	10.2781	-3.76805		10.2781	126.237	10.278	-6.59773	10.278	-11.5254	10.278	2.35517
							10.3899	-21.1583	10.3951	10.5689	10.3898	-10.2634	10.3898	-5.81974	10.3901	-13.7613	10.39	22.9556	10.3901	-13.2776	10.3902	-25.1576	10.3902	-22.4908	10.3902	-5.9102	10.3902	-2.28214	10.3901	-0.142011	10.3901	20.0793	10.3901	1.21286	10.3901	35.6539	10.3901	-16.8601	10.3898	-3.01076		10.3898	128.262	10.3898	-5.76272	10.3898	-13.0002	10.3897	4.97236
							10.5016	-22.4579	10.5069	15.3393	10.5015	-12.1292	10.5015	-5.4627	10.5019	-16.823	10.5019	21.4673	10.5018	-12.0654	10.502	-24.1087	10.5019	-23.2448	10.5018	-3.63371	10.5018	-5.91924	10.5019	1.4169	10.5019	19.9207	10.5018	0.743191	10.5018	33.512	10.5018	-17.7146	10.5016	-2.6054		10.5016	126.554	10.5015	-5.94058	10.5015	-13.8944	10.5015	6.51214
							10.6133	-23.9415	10.6186	16.5632	10.6132	-13.2701	10.6134	-5.17965	10.6136	-16.4559	10.6135	20.3682	10.6136	-13.9	10.6137	-23.7162	10.6137	-23.4505	10.6136	-3.75786	10.6135	-3.55531	10.6137	-0.423803	10.6136	18.8998	10.6136	1.62744	10.6136	44.6153	10.6136	-17.0041	10.6133	-2.52076		10.6132	121.162	10.6133	-6.13301	10.6132	-13.1971	10.6132	8.19421
							10.7251	-23.2991	10.7304	17.4221	10.7249	-13.2981	10.725	-5.83199	10.7253	-14.9284	10.7253	19.9988	10.7253	-13.1719	10.7254	-24.2344	10.7254	-24.8225	10.7253	-5.37494	10.7253	-5.85392	10.7254	-0.843333	10.7254	17.5607	10.7252	0.883153	10.7253	46.4662	10.7253	-18.1338	10.7251	-2.85895		10.7249	124.969	10.7249	-7.59666	10.7249	-15.7188	10.7248	8.29394
							10.8367	-24.0166	10.8422	20.4175	10.8367	-15.6408	10.8367	-5.77319	10.8369	-18.5171	10.837	19.0604	10.8371	-12.6161	10.8372	-25.0635	10.837	-23.6147	10.8371	-4.92732	10.837	-3.45967	10.8371	0.643131	10.8371	17.823	10.8369	0.448822	10.837	51.4817	10.8371	-18.5439	10.8368	-2.48278		10.8367	125.396	10.8366	-7.48899	10.8366	-13.9838	10.8366	10.387
							10.9484	-23.6282	10.9541	25.6362	10.9485	-13.8986	10.9485	-5.41413	10.9487	-16.6854	10.9488	17.7954	10.9488	-12.7603	10.9489	-23.9078	10.9487	-24.5927	10.9488	-5.24293	10.9488	-4.26137	10.9489	-0.729694	10.9488	19.3975	10.9486	1.24013	10.9488	53.3573	10.9487	-18.5624	10.9484	-2.94797		10.9484	132.136	10.9484	-8.21276	10.9483	-13.3815	10.9483	9.7162
							11.0602	-23.6293	11.0659	27.6057	11.0602	-14.8305	11.0602	-6.85061	11.0604	-18.9866	11.0605	16.337	11.0604	-11.9817	11.0605	-23.7804	11.0605	-24.4597	11.0606	-2.50878	11.0605	-5.24627	11.0606	-0.028182	11.0606	19.0631	11.0604	1.78598	11.0605	60.3946	11.0605	-19.3656	11.0602	-2.4889		11.0601	129.41	11.0601	-7.33505	11.06	-16.3222	11.06	11
							11.1719	-24.6609	11.1777	33.1901	11.1719	-15.1776	11.1719	-5.0314	11.1721	-18.2021	11.1722	15.1929	11.1721	-11.8298	11.1723	-24.7313	11.1722	-24.5012	11.1723	-7.29587	11.1723	-5.61274	11.1723	-4.19457	11.1723	18.9087	11.1722	0.341487	11.1721	60.5018	11.1723	-19.9415	11.1719	-2.93015		11.1719	131.072	11.1718	-7.69681	11.1718	-15.4967	11.1718	11.9635
							11.2836	-24.3893	11.2895	34.9653	11.2837	-16.3865	11.2836	-6.25592	11.2839	-19.6426	11.284	13.1079	11.2838	-12.0013	11.284	-24.4334	11.284	-24.8271	11.284	-4.01917	11.284	-5.43097	11.2841	-4.32754	11.284	17.6931	11.2838	0.197684	11.2839	61.2851	11.2839	-19.5751	11.2836	-2.48513		11.2836	131.183	11.2836	-6.87102	11.2835	-15.4583	11.2835	12.193
							11.3954	-25.8459	11.4013	34.4821	11.3953	-15.4699	11.3953	-6.01947	11.3956	-22.4174	11.3957	14.069	11.3957	-13.1479	11.3957	-24.5012	11.3957	-24.1044	11.3958	-4.68575	11.3957	-5.2776	11.3957	-4.98477	11.3957	18.1889	11.3956	1.76453	11.3956	76.6438	11.3956	-20.8382	11.3954	-4.14434		11.3953	138.623	11.3953	-7.75923	11.3953	-15.9988	11.3952	13.6931
							11.5071	-27.6355	11.5131	38.2603	11.507	-15.3589	11.507	-6.54942	11.5073	-19.9688	11.5074	11.8669	11.5074	-13.2148	11.5074	-24.0733	11.5074	-25.3027	11.5075	-3.94826	11.5073	-6.37877	11.5074	-6.08033	11.5074	20.0417	11.5073	1.5828	11.5074	73.054	11.5073	-20.5513	11.5071	-4.38937		11.5071	128.468	11.507	-7.73775	11.507	-16.8788	11.5069	13.3766
							11.6188	-27.4987	11.6248	36.7478	11.6187	-16.1434	11.6188	-7.15414	11.6191	-22.1673	11.6191	10.2573	11.6191	-14.3425	11.6192	-24.7824	11.6192	-24.8858	11.6191	-7.27107	11.6191	-6.34446	11.6192	-7.75865	11.6191	17.4897	11.619	1.19044	11.6191	77.0231	11.6191	-21.6897	11.6188	-3.07348		11.6188	124.012	11.6187	-6.89396	11.6187	-15.6293	11.6187	14.8354
							11.7306	-27.5722	11.7366	38.2164	11.7305	-13.5735	11.7305	-6.72359	11.7309	-20.2603	11.7309	9.12062	11.7309	-13.589	11.7309	-25.015	11.7309	-25.0422	11.7308	-3.49315	11.7308	-8.07465	11.7309	-9.80418	11.7309	18.7236	11.7307	0.990379	11.7309	78.3988	11.7308	-21.4453	11.7306	-2.61221		11.7304	120.741	11.7305	-6.16988	11.7304	-16.44	11.7304	15.1156
							11.8422	-26.399	11.8484	40.4203	11.8422	-13.8306	11.8422	-6.52086	11.8426	-22.7205	11.8426	7.92031	11.8426	-13.7905	11.8427	-25.4428	11.8426	-26.5025	11.8426	-4.5434	11.8426	-6.92885	11.8427	-10.2465	11.8426	19.5087	11.8424	-0.339153	11.8425	84.3602	11.8426	-22.5338	11.8423	-2.29045		11.8421	118.542	11.8422	-8.02267	11.8421	-12.7353	11.842	15.4514
							11.9539	-25.5931	11.9603	43.7102	11.954	-16.7948	11.954	-6.3075	11.9541	-22.6836	11.9543	8.50699	11.9543	-13.9802	11.9544	-25.8474	11.9542	-25.9403	11.9543	-4.51319	11.9543	-6.59809	11.9544	-9.18894	11.9544	19.8848	11.9541	-0.449054	11.9543	84.7523	11.9543	-21.7308	11.9539	-2.97974		11.9539	119.456	11.9538	-8.45656	11.9538	-12.8864	11.9538	15.7867
							12.0656	-26.7459	12.072	42.6834	12.0657	-16.6864	12.0657	-6.54124	12.0659	-22.4856	12.066	8.17326	12.0659	-11.1596	12.0662	-25.2041	12.066	-26.4741	12.0661	-6.93342	12.0661	-8.03925	12.0662	-11.0732	12.0661	18.0535	12.0659	1.29624	12.066	86.2766	12.066	-22.7905	12.0657	-2.74818		12.0656	120.917	12.0656	-7.99845	12.0655	-12.9065	12.0656	15.5823
							12.1774	-26.046	12.1839	45.8108	12.1773	-16.8741	12.1774	-5.01747	12.1776	-24.6191	12.1778	7.98687	12.1777	-12.1862	12.1778	-25.6478	12.1777	-27.0391	12.1778	-2.81228	12.1778	-8.1666	12.1779	-12.4317	12.1778	18.691	12.1776	0.592214	12.1777	101.338	12.1778	-22.8669	12.1774	-4.36082		12.1774	119.755	12.1773	-6.71661	12.1772	-11.3015	12.1772	17.2344
							12.2891	-26.938	12.2957	45.0645	12.2889	-14.8508	12.2892	-5.33018	12.2894	-24.0616	12.2895	4.77742	12.2894	-12.2074	12.2895	-24.7747	12.2895	-26.0675	12.2896	-4.98865	12.2895	-8.8953	12.2896	-10.8833	12.2896	16.9108	12.2894	0.205139	12.2894	103.616	12.2894	-22.3152	12.2891	-3.07811		12.2891	127.539	12.289	-8.79047	12.289	-10.7632	12.289	17.1851
							12.4008	-26.8937	12.4075	45.7908	12.4008	-18.0423	12.4008	-6.44933	12.4011	-21.2991	12.4013	4.61292	12.4011	-12.7348	12.4013	-26.0913	12.4012	-27.2557	12.4013	-4.79659	12.4013	-9.08065	12.4013	-12.4557	12.4012	18.9772	12.4011	0.509282	12.4011	95.2266	12.4011	-23.844	12.4009	-5.00155		12.4008	120.44	12.4008	-8.76421	12.4007	-9.91104	12.4007	16.7604
							12.5125	-27.7655	12.5194	47.9497	12.5125	-18.8292	12.5125	-6.40776	12.5129	-22.1755	12.5129	4.63086	12.5129	-13.1312	12.513	-26.0528	12.513	-26.7222	12.513	-3.9622	12.5129	-10.0456	12.513	-13.1184	12.5129	16.589	12.5128	0.109827	12.5129	98.2397	12.5129	-23.6691	12.5126	-4.80306		12.5126	119.859	12.5125	-9.75686	12.5125	-9.91646	12.5125	15.8568
							12.6243	-27.6806	12.631	51.2575	12.6242	-19.3731	12.6242	-7.51747	12.6247	-22.377	12.6246	4.90908	12.6246	-13.5278	12.6247	-25.4025	12.6247	-27.1657	12.6247	-5.90016	12.6246	-10.9285	12.6247	-13.7249	12.6247	15.7452	12.6246	0.704943	12.6246	95.5268	12.6246	-23.1946	12.6243	-3.42602		12.6243	119.737	12.6243	-9.98544	12.6242	-8.81814	12.6242	16.4684
							12.736	-28.7374	12.7428	48.4201	12.736	-19.4164	12.736	-6.94323	12.7364	-25.3295	12.7363	3.40543	12.7364	-13.9798	12.7365	-27.1103	12.7364	-27.2667	12.7364	-7.19036	12.7363	-11.1444	12.7364	-14.2176	12.7364	15.7689	12.7363	0.339575	12.7363	101.25	12.7364	-22.8123	12.7361	-3.19681		12.7359	123.782	12.736	-11.4801	12.736	-7.97582	12.7359	16.0952
							12.8478	-28.9692	12.8547	48.66	12.8477	-19.3993	12.8477	-6.53429	12.8481	-23.8581	12.8481	3.70249	12.8481	-12.9632	12.8482	-26.1134	12.8482	-27.4086	12.8481	-4.8421	12.8481	-12.8504	12.8482	-15.1908	12.8481	15.2655	12.848	-0.768165	12.8481	95.9839	12.8481	-24.6853	12.8478	-5.71934		12.8477	122.988	12.8477	-10.7226	12.8476	-7.77262	12.8476	16.6923
							12.9594	-30.1237	12.9665	51.0818	12.9594	-18.0891	12.9595	-7.3593	12.9597	-24.7265	12.9598	2.31084	12.9599	-12.8147	12.96	-26.2184	12.9598	-28.2747	12.9599	-5.64919	12.9599	-12.5337	12.9599	-17.0595	12.9599	14.0114	12.9597	0.167643	12.9598	102.486	12.9598	-24.0248	12.9594	-5.00177		12.9594	128.148	12.9593	-13.9141	12.9593	-7.6609	12.9593	17.7341
							13.0711	-29.7225	13.0783	51.2407	13.0712	-18.2972	13.0712	-5.31432	13.0715	-23.5674	13.0716	0.343598	13.0715	-13.0295	13.0717	-26.1657	13.0716	-29.2964	13.0716	-4.4384	13.0716	-11.3391	13.0716	-16.6992	13.0716	15.2243	13.0714	-0.257861	13.0716	96.1524	13.0715	-24.267	13.0711	-2.79851		13.0711	119.103	13.071	-12.5275	13.071	-7.80226	13.071	17.9068
							13.1829	-30.596	13.1901	53.5475	13.1829	-19.5558	13.1829	-6.81955	13.1832	-25.6979	13.1833	-1.60557	13.1832	-11.8465	13.1833	-27.1297	13.1833	-29.3236	13.1834	-5.04114	13.1833	-12.6506	13.1834	-15.6125	13.1834	13.7707	13.1832	0.528214	13.1832	97.9349	13.1833	-24.3187	13.1829	-4.44769		13.1829	138.661	13.1828	-15.0059	13.1828	-7.71947	13.1828	18.3759
							13.2946	-32.0919	13.3019	50.9958	13.2946	-19.449	13.2946	-7.64294	13.2949	-26.9779	13.295	0.747643	13.295	-8.13244	13.295	-25.9723	13.295	-28.0303	13.295	-6.81763	13.2951	-11.4376	13.2952	-16.7662	13.2951	14.0615	13.2949	0.0221344	13.2949	98.8632	13.295	-25.014	13.2946	-4.35524		13.2945	118.089	13.2945	-16.1643	13.2945	-6.37149	13.2945	16.7177
							13.4064	-32.8021	13.4138	55.4245	13.4061	-20.5891	13.4064	-6.92106	13.4066	-26.4353	13.4068	-0.352408	13.4067	-3.31258	13.4068	-27.6512	13.4068	-28.8389	13.4069	-4.79866	13.4068	-10.3907	13.4069	-17.0766	13.4067	16.0674	13.4066	-0.769324	13.4066	98.9563	13.4067	-24.9788	13.4064	-4.51868		13.4063	126.333	13.4063	-17.182	13.4062	-6.29396	13.4062	17.1901
							13.5181	-32.4665	13.5256	52.0777	13.5179	-19.4691	13.518	-7.54633	13.5184	-25.3145	13.5184	-0.159566	13.5184	0.978136	13.5186	-27.2817	13.5185	-29.1262	13.5186	-5.15117	13.5186	-10.7141	13.5185	-17.736	13.5185	17.8169	13.5184	-0.379714	13.5184	97.0357	13.5184	-25.2993	13.5181	-6.86986		13.518	120.571	13.5181	-19.1565	13.518	-8.21051	13.518	16.4242
							13.6298	-32.152	13.6374	52.3944	13.6297	-21.2734	13.6298	-5.733	13.6302	-27.6614	13.6301	-0.0801326	13.6302	3.49114	13.6303	-27.801	13.6302	-29.7029	13.6302	-4.75619	13.6301	-10.2188	13.6302	-18.2525	13.6302	15.1828	13.6301	-0.374112	13.6301	92.3836	13.6302	-26.7887	13.6298	-4.29462		13.6298	121.112	13.6298	-18.3388	13.6297	-7.95955	13.6297	17.4813
							13.7415	-31.8504	13.7491	52.2063	13.7415	-21.9323	13.7415	-6.59958	13.7418	-27.0293	13.7419	-2.1953	13.7419	5.97039	13.742	-26.9755	13.742	-28.1351	13.7419	-5.05823	13.7419	-9.83608	13.742	-19.3108	13.7419	17.1775	13.7418	-1.47009	13.7419	101.06	13.7419	-26.2405	13.7416	-3.28498		13.7414	127.354	13.7415	-19.781	13.7414	-7.93721	13.7414	16.801
							13.8533	-32.706	13.8609	52.0892	13.8532	-23.9396	13.8532	-7.73808	13.8536	-26.5064	13.8536	-2.67647	13.8536	8.72724	13.8538	-26.5471	13.8537	-28.7614	13.8537	-5.0041	13.8536	-8.52963	13.8537	-19.2613	13.8537	16.0138	13.8535	-1.29027	13.8536	99.7345	13.8536	-27.0712	13.8533	-4.48855		13.8531	122.346	13.8532	-19.2205	13.8531	-7.23358	13.853	15.583
							13.9649	-34.4613	13.9727	56.7771	13.9649	-22.6102	13.9649	-8.54453	13.9653	-25.3193	13.9651	-3.80362	13.9654	11.0629	13.9655	-26.9092	13.9653	-30.3236	13.9654	-4.59583	13.9655	-10.007	13.9654	-19.247	13.9654	16.6062	13.9652	-0.46142	13.9653	104.094	13.9653	-27.5796	13.965	-3.9861		13.9649	126.545	13.9649	-20.7279	13.9648	-7.50544	13.9648	18.6028
							14.0766	-33.7916	14.0846	55.7024	14.0767	-22.6547	14.0767	-6.03777	14.077	-27.9002	14.0769	-2.61399	14.0771	12.2924	14.0772	-26.9899	14.0771	-30.5639	14.0771	-6.18179	14.0771	-8.58967	14.0772	-20.5982	14.0772	15.4405	14.0769	-1.88137	14.0771	99.7929	14.077	-27.348	14.0767	-5.24481		14.0766	121.276	14.0766	-19.5137	14.0766	-6.77799	14.0765	17.621
							14.1884	-32.252	14.1964	54.1475	14.1884	-22.2729	14.1884	-6.7166	14.1887	-27.6528	14.1888	-4.5045	14.1887	13.9211	14.1889	-26.9939	14.1888	-30.0521	14.1889	-5.47714	14.1888	-9.56336	14.1889	-20.1349	14.1889	17.0922	14.1887	-1.89027	14.1888	103.633	14.1888	-27.3461	14.1884	-5.17949		14.1883	125.02	14.1883	-20.8971	14.1882	-8.63106	14.1881	16.0732
							14.3001	-33.0273	14.3082	57.2291	14.3002	-23.8021	14.3001	-6.57725	14.3004	-27.4319	14.3006	-5.01301	14.3004	13.5134	14.3006	-27.0088	14.3006	-31.5528	14.3006	-6.56693	14.3006	-8.96262	14.3006	-21.4673	14.3007	17.3834	14.3004	-1.94404	14.3004	97.4397	14.3006	-27.6245	14.3001	-6.08649		14.3001	126.964	14.3	-21.4394	14.3001	-5.63697	14.3	18.439
							14.4118	-32.5022	14.42	51.8256	14.4119	-21.8935	14.4119	-6.39891	14.4122	-28.5358	14.4123	-5.02206	14.4122	16.479	14.4123	-27.3541	14.4123	-30.2149	14.4123	-5.44063	14.4124	-7.51339	14.4124	-19.8122	14.4122	16.5918	14.4121	-1.89753	14.4122	96.7471	14.4122	-28.5114	14.4119	-5.5637		14.4118	122.799	14.4118	-21.9069	14.4118	-5.9815	14.4118	18.7763
							14.5236	-32.4574	14.5318	56.3165	14.5234	-22.3659	14.5235	-6.15567	14.524	-26.868	14.524	-5.75161	14.524	19.2177	14.524	-26.4701	14.524	-30.8339	14.5241	-5.37488	14.5241	-8.67294	14.524	-20.404	14.524	18.6896	14.5239	-2.59137	14.5239	95.6372	14.524	-27.252	14.5236	-6.13828		14.5235	126.62	14.5235	-22.5266	14.5235	-6.66886	14.5234	18.6047
							14.6353	-33.1773	14.6436	52.7044	14.635	-21.9186	14.635	-8.59854	14.6355	-27.1813	14.6357	-4.34904	14.6357	19.2915	14.6358	-27.0088	14.6358	-31.6563	14.6359	-5.95074	14.6357	-9.28537	14.6358	-22.2794	14.6357	15.6604	14.6356	-2.33583	14.6357	108.8	14.6357	-27.5197	14.6353	-6.3563		14.6352	112.536	14.6352	-22.9274	14.6352	-8.88409	14.6352	17.5662
							14.747	-32.3837	14.7553	56.0736	14.747	-21.9019	14.7469	-6.93839	14.7474	-28.3122	14.7474	-5.68389	14.7474	22.8942	14.7475	-26.021	14.7475	-31.3971	14.7475	-7.69291	14.7475	-8.18648	14.7475	-22.9721	14.7475	15.9254	14.7474	-3.05156	14.7474	101.419	14.7474	-27.7179	14.7471	-5.63117		14.747	129.099	14.747	-24.1732	14.747	-6.77998	14.7469	17.329
							14.8588	-32.6811	14.8671	54.2794	14.8587	-23.9538	14.8587	-7.13514	14.8592	-29.3761	14.8591	-6.55105	14.8592	24.2828	14.8593	-26.3347	14.8593	-32.445	14.8592	-6.18452	14.8592	-9.52835	14.8593	-23.2036	14.8592	12.8787	14.859	-3.06718	14.8591	104.846	14.8591	-28.1871	14.8588	-5.53563		14.8587	121.972	14.8587	-24.5346	14.8586	-7.98588	14.8587	17.5056
							14.9704	-32.9793	14.979	54.324	14.9704	-23.4406	14.9704	-8.20696	14.9709	-28.1612	14.9709	-7.14179	14.9709	26.1724	14.971	-25.9267	14.971	-32.7705	14.971	-7.30928	14.9709	-7.62805	14.971	-23.522	14.971	15.5514	14.9707	-4.12447	14.9709	103.542	14.9709	-29.3356	14.9705	-6.33974		14.9704	127.888	14.9705	-24.9423	14.9703	-7.90485	14.9702	15.3365
							15.0821	-33.406	15.0908	53.1924	15.0822	-23.3644	15.0822	-7.68913	15.0825	-28.6727	15.0825	-5.85152	15.0826	24.9095	15.0828	-26.113	15.0826	-31.7471	15.0827	-4.99135	15.0826	-8.19568	15.0827	-24.0787	15.0827	16.1012	15.0825	-3.62222	15.0826	112.444	15.0825	-28.6833	15.0822	-5.52391		15.0821	131.11	15.0821	-24.6108	15.082	-6.32047	15.0819	19.0592
							15.1939	-32.682	15.2026	56.1577	15.1939	-24.7814	15.1939	-8.77857	15.1943	-29.1469	15.1941	-6.63592	15.1942	25.5729	15.1945	-26.1521	15.1944	-32.717	15.1944	-7.6253	15.1944	-8.71441	15.1945	-24.6851	15.1944	16.452	15.1942	-4.20414	15.1944	113.2	15.1944	-30.0328	15.1939	-6.82482		15.1938	121.392	15.1938	-26.5525	15.1938	-7.08964	15.1938	17.1942
							15.3056	-33.2156	15.3144	56.238	15.3057	-25.0137	15.3057	-8.21989	15.306	-28.7829	15.3061	-5.7652	15.306	26.6471	15.3061	-26.9862	15.3061	-32.7867	15.3061	-7.37034	15.3062	-8.15282	15.3062	-25.1914	15.3062	16.781	15.3059	-2.5888	15.306	122.857	15.3061	-29.2903	15.3056	-7.01629		15.3056	121.65	15.3055	-26.889	15.3055	-6.48715	15.3055	17.5282
							15.4173	-34.3989	15.4263	57.0926	15.4174	-27.6401	15.4174	-9.60059	15.4177	-29.45	15.4178	-7.31928	15.4177	28.7485	15.4179	-22.3079	15.4178	-32.9536	15.4179	-8.6191	15.4178	-8.71999	15.4179	-26.8955	15.4179	15.8057	15.4177	-3.92452	15.4177	109.3	15.4177	-29.551	15.4174	-5.75386		15.4173	121.505	15.4173	-27.7426	15.4172	-7.49158	15.4172	17.8165
							15.5291	-33.4329	15.538	57.2975	15.529	-27.7648	15.529	-9.88679	15.5294	-30.6975	15.5296	-8.2082	15.5294	28.6249	15.5296	-20.2604	15.5295	-33.3701	15.5296	-8.05484	15.5296	-7.93604	15.5296	-24.9868	15.5295	15.0446	15.5294	-3.29241	15.5294	105.27	15.5295	-30.1754	15.5291	-5.8673		15.529	122.102	15.529	-27.9936	15.529	-6.01904	15.529	17.1839
							15.6409	-34.0504	15.6498	56.803	15.6407	-25.1259	15.6408	-10.713	15.6412	-30.494	15.6412	-7.47626	15.6412	30.1443	15.6413	-14.7705	15.6413	-33.2383	15.6414	-9.79715	15.6412	-9.11579	15.6413	-24.3504	15.6413	13.2346	15.6412	-3.15311	15.6412	113.562	15.6412	-30.5565	15.6409	-6.50097		15.6408	130.968	15.6407	-26.8933	15.6407	-7.85851	15.6407	17.4513
							15.7526	-34.753	15.7615	55.7274	15.7522	-25.2649	15.7524	-9.09465	15.7529	-31.7871	15.7529	-9.34376	15.7529	30.9066	15.7531	-13.2834	15.753	-33.417	15.753	-8.65011	15.753	-7.76875	15.753	-26.0101	15.753	15.2634	15.7529	-2.64512	15.7529	110.741	15.753	-30.5742	15.7526	-7.08964		15.7525	119.735	15.7525	-27.8315	15.7525	-7.77391	15.7524	18.3267
							15.8643	-33.748	15.8734	55.7826	15.8641	-25.029	15.8639	-10.7735	15.8647	-29.7165	15.8647	-11.2064	15.8647	30.7226	15.8648	-12.5782	15.8648	-33.1717	15.8647	-11.3642	15.8647	-8.7028	15.8648	-27.0027	15.8648	17.1604	15.8646	-4.17916	15.8647	108.285	15.8647	-30.9606	15.8643	-6.13897		15.8642	105.484	15.8642	-28.7256	15.8642	-7.45536	15.8641	16.5887
							15.976	-34.3432	15.9852	56.0265	15.9759	-25.2646	15.9759	-6.91289	15.9764	-31.6565	15.9764	-10.5691	15.9764	30.2122	15.9765	-7.74892	15.9765	-33.3862	15.9765	-12.8306	15.9764	-8.73901	15.9765	-26.1674	15.9765	17.2656	15.9763	-3.69668	15.9764	114.497	15.9764	-30.4787	15.9761	-6.93234		15.9759	118.858	15.976	-28.3836	15.9758	-7.71575	15.9757	16.5977
							16.0876	-35.3152	16.097	53.1814	16.0877	-24.9553	16.0877	-9.18361	16.088	-30.1665	16.0881	-10.9024	16.0882	29.7567	16.0883	-6.29337	16.0882	-34.2899	16.0882	-14.271	16.0882	-8.83535	16.0883	-27.4831	16.0882	17.4104	16.088	-3.72275	16.0882	110.567	16.0881	-31.1093	16.0877	-6.55451		16.0876	103.58	16.0876	-30.5718	16.0875	-6.26799	16.0875	16.5463
							16.1994	-34.3593	16.2088	58.6457	16.1994	-25.5506	16.1994	-10.0165	16.1998	-32.06	16.1999	-10.4318	16.1998	29.0161	16.2	-5.67042	16.1999	-33.0844	16.2	-12.9291	16.1999	-10.146	16.2	-26.6675	16.2	15.4712	16.1997	-5.14654	16.1999	109.487	16.1999	-32.0773	16.1994	-6.26851		16.1994	124.531	16.1993	-29.6636	16.1993	-7.37028	16.1991	16.6923
							16.3111	-35.6401	16.3206	55.2342	16.3112	-26.7559	16.3111	-7.94008	16.3115	-32.1736	16.3113	-11.1185	16.3115	31.2453	16.3117	-1.22536	16.3116	-34.4569	16.3117	-12.5733	16.3116	-9.6089	16.3117	-28.357	16.3117	12.7599	16.3115	-4.49403	16.3116	118.582	16.3116	-31.1129	16.3111	-5.97002		16.3111	124.967	16.3111	-30.7692	16.3111	-8.21622	16.311	18.2869
							16.4228	-34.2718	16.4324	58.5664	16.4229	-26.9148	16.4229	-9.03692	16.4233	-33.5072	16.4232	-12.0183	16.4233	33.1842	16.4234	-1.28358	16.4234	-34.5855	16.4234	-13.9078	16.4234	-8.25395	16.4235	-27.1487	16.4234	15.4574	16.4232	-4.17214	16.4232	114.373	16.4234	-31.7687	16.4229	-7.88869		16.4228	112.86	16.4228	-29.8634	16.4227	-9.10921	16.4227	16.2804
							16.5346	-35.2994	16.5443	56.1537	16.5346	-26.6986	16.5346	-8.99488	16.535	-30.7517	16.5351	-12.1516	16.535	32.3027	16.5352	-0.889091	16.5351	-34.9425	16.5352	-14.6204	16.5352	-9.21418	16.5352	-27.9428	16.5351	15.1088	16.5349	-3.93252	16.535	122.474	16.535	-31.7772	16.5346	-7.59714		16.5345	124.234	16.5345	-30.0219	16.5345	-8.17003	16.5345	17.1945
							16.6463	-36.1861	16.6561	53.9484	16.6463	-27.9543	16.6463	-9.22038	16.6467	-32.1903	16.6467	-13.1434	16.6467	33.185	16.6469	-1.01076	16.6469	-34.2584	16.6469	-16.1311	16.6469	-9.84682	16.6468	-28.1468	16.6468	13.8956	16.6467	-3.92312	16.6467	114.865	16.6467	-31.9577	16.6464	-6.93765		16.6463	121.947	16.6463	-31.1282	16.6462	-7.27377	16.6462	17.3337
							16.7579	-35.47	16.7679	51.6946	16.758	-26.2291	16.758	-10.1567	16.7585	-31.644	16.7584	-11.9372	16.7585	33.824	16.7586	-0.122422	16.7586	-35.0936	16.7585	-16.2437	16.7585	-9.48396	16.7586	-28.7857	16.7585	15.1173	16.7584	-3.94286	16.7584	118.656	16.7585	-31.5696	16.7581	-6.55847		16.758	121.608	16.758	-30.7222	16.758	-7.77915	16.7579	16.6999
							16.8698	-35.6641	16.8796	54.4911	16.8696	-25.9765	16.8697	-7.70966	16.8702	-32.1815	16.8701	-12.2003	16.8702	31.1854	16.8704	2.87416	16.8703	-35.2347	16.8703	-15.2032	16.8702	-9.36186	16.8703	-28.9358	16.8703	15.4777	16.8702	-3.17186	16.8702	125.224	16.8702	-32.6403	16.8698	-6.69282		16.8696	121.011	16.8697	-31.167	16.8697	-8.81425	16.8697	18.6683
							16.9816	-35.5246	16.9914	54.7817	16.9812	-26.651	16.9812	-9.92268	16.9819	-31.2126	16.9819	-8.38948	16.9819	30.4987	16.982	4.506	16.9821	-35.1929	16.982	-16.1096	16.982	-10.5421	16.9821	-28.3915	16.982	14.786	16.9818	-3.20256	16.9819	120.806	16.9819	-32.3568	16.9816	-5.27551		16.9814	117.919	16.9814	-31.2365	16.9813	-8.96749	16.9813	15.4471
							17.0931	-36.2334	17.1032	59.3301	17.0932	-26.5078	17.0931	-9.3985	17.0936	-32.848	17.0937	-4.56686	17.0937	34.8707	17.0939	2.9104	17.0937	-35.1167	17.0937	-16.3373	17.0937	-9.9347	17.0938	-30.1784	17.0938	15.8491	17.0935	-3.69547	17.0937	121.657	17.0937	-32.7807	17.0933	-6.142		17.0931	111.325	17.0931	-31.5813	17.0931	-8.35113	17.0931	16.4405
							17.2049	-36.3344	17.215	53.9365	17.2049	-27.8821	17.2049	-8.90363	17.2053	-32.5438	17.2054	-4.22425	17.2054	31.8114	17.2056	5.75235	17.2054	-35.9279	17.2055	-15.5738	17.2054	-9.11546	17.2056	-29.6023	17.2055	16.3865	17.2053	-4.24972	17.2054	111.716	17.2054	-33.203	17.2049	-5.32572		17.2048	109.903	17.2048	-31.0299	17.2048	-7.95117	17.2049	18.127
							17.3166	-36.7802	17.3268	53.0929	17.3166	-26.5857	17.3166	-8.97981	17.317	-32.1598	17.3171	-1.67514	17.317	34.8084	17.3172	5.31551	17.3171	-34.8859	17.3173	-18.9641	17.3172	-9.26655	17.3173	-29.3938	17.3172	14.0655	17.317	-3.83655	17.3172	111.464	17.3172	-33.1586	17.3166	-6.13875		17.3166	123.997	17.3165	-32.4171	17.3165	-6.67863	17.3164	18.4068
							17.4284	-36.823	17.4387	54.1346	17.4284	-29.0801	17.4284	-7.70122	17.4288	-34.2791	17.4288	-1.43003	17.4288	32.5951	17.4289	6.20324	17.4289	-36.8829	17.429	-16.3654	17.4289	-9.27491	17.429	-30.3293	17.429	11.4748	17.4287	-4.12772	17.4288	120.748	17.4289	-32.9319	17.4284	-6.70872		17.4283	127.389	17.4283	-32.5267	17.4282	-7.32094	17.4282	17.7617
							17.5401	-36.77	17.5505	56.2849	17.5401	-29.1132	17.5401	-9.10085	17.5405	-34.2496	17.5404	-0.550161	17.5405	34.7551	17.5407	4.9372	17.5407	-35.9697	17.5407	-19.3184	17.5407	-10.3505	17.5408	-31.724	17.5406	13.0562	17.5405	-3.81399	17.5405	115.438	17.5405	-32.9927	17.5401	-6.99657		17.54	127.055	17.54	-31.9116	17.54	-8.049	17.54	16.8885
							17.6518	-37.4206	17.6623	55.1957	17.6517	-26.8353	17.6517	-10.8524	17.6523	-34.3169	17.6524	4.41706	17.6523	28.9184	17.6524	7.23645	17.6524	-36.5332	17.6524	-19.1961	17.6524	-7.9758	17.6524	-30.5009	17.6524	14.2073	17.6522	-4.68619	17.6523	113.487	17.6523	-32.9537	17.6519	-7.88773		17.6518	112.682	17.6518	-32.7939	17.6517	-9.69692	17.6517	18.3267
							17.7635	-37.9094	17.7741	57.7222	17.7634	-29.0729	17.7634	-7.82693	17.764	-35.4231	17.764	7.28368	17.764	32.8854	17.7642	5.9881	17.7641	-37.1409	17.7641	-19.8054	17.764	-10.8487	17.7641	-32.1293	17.7641	15.8267	17.764	-4.17994	17.764	112.812	17.764	-33.7821	17.7636	-6.1533		17.7635	122.03	17.7635	-32.5992	17.7634	-8.82727	17.7634	16.5838
							17.8753	-38.1278	17.8858	52.3389	17.8752	-30.4116	17.8751	-9.63234	17.8757	-34.2111	17.8757	6.03132	17.8757	33.8182	17.8759	6.25268	17.8759	-36.9953	17.8758	-19.4697	17.8758	-9.63403	17.8758	-31.9077	17.8758	15.1491	17.8757	-5.00795	17.8757	110.363	17.8757	-34.0762	17.8753	-7.21687		17.8752	122.479	17.8752	-32.4561	17.8752	-7.48885	17.8751	17.9525
							17.987	-38.4155	17.9976	58.1987	17.9869	-30.9356	17.9869	-9.61469	17.9875	-34.5434	17.9875	7.51959	17.9875	33.9612	17.9876	5.99259	17.9876	-37.4369	17.9875	-17.9946	17.9875	-9.89716	17.9876	-30.8935	17.9876	14.2503	17.9874	-4.77072	17.9875	122.95	17.9875	-33.7271	17.9871	-6.52		17.9869	126.062	17.987	-33.6308	17.9868	-8.77628	17.987	15.2474
							18.0986	-36.9854	18.1095	56.4617	18.0987	-30.6858	18.0986	-10.9713	18.0992	-34.3629	18.0992	7.62269	18.0992	34.9757	18.0993	6.9631	18.0993	-37.35	18.0993	-20.3724	18.0992	-9.947	18.0993	-30.7792	18.0993	14.6819	18.0991	-5.51935	18.0992	115.907	18.0992	-33.084	18.0988	-7.72029		18.0986	116.836	18.0987	-33.1723	18.0985	-7.93941	18.0985	14.0524
							18.2104	-38.4353	18.2212	51.1261	18.2104	-29.5925	18.2101	-11.1039	18.2108	-34.0994	18.2109	10.702	18.211	35.3416	18.2111	6.15997	18.2109	-37.3219	18.211	-21.6279	18.211	-9.15571	18.211	-32.2236	18.211	11.1131	18.2108	-6.21205	18.2109	116.229	18.2109	-35.061	18.2104	-5.91783		18.2103	118.493	18.2103	-33.1558	18.2103	-8.48498	18.2102	15.6647
							18.3221	-38.921	18.333	53.4392	18.3221	-31.4959	18.3222	-9.97794	18.3225	-34.5865	18.3227	9.56806	18.3226	35.7606	18.3229	6.96119	18.3227	-37.184	18.3227	-20.1448	18.3227	-10.1942	18.3228	-31.7954	18.3228	9.81887	18.3226	-7.05747	18.3226	114.159	18.3227	-34.5659	18.3222	-7.05217		18.322	112.128	18.322	-33.2332	18.322	-8.82306	18.322	14.5912
							18.4339	-40.1625	18.4449	52.4845	18.434	-31.3646	18.4339	-11.5875	18.4343	-35.0051	18.4344	9.96201	18.4343	36.0966	18.4345	6.08706	18.4345	-37.0126	18.4345	-20.1892	18.4345	-11.7132	18.4345	-32.2448	18.4345	8.69632	18.4343	-8.37017	18.4343	114.451	18.4344	-33.9704	18.4339	-5.8536		18.4338	114.405	18.4338	-33.6164	18.4337	-9.40142	18.4337	15.4404
							18.5456	-40.248	18.5567	57.4287	18.5456	-30.6997	18.5456	-10.2004	18.5461	-34.9002	18.5462	11.4865	18.546	35.3945	18.5462	6.89767	18.5463	-37.4219	18.5463	-21.3329	18.5462	-11.2599	18.5463	-32.0272	18.5463	8.08833	18.546	-8.07452	18.546	106.252	18.5461	-34.5102	18.5456	-7.94318		18.5456	117.349	18.5455	-34.9918	18.5455	-8.79959	18.5454	16.6288
							18.6573	-40.7288	18.6685	56.1058	18.6572	-31.2677	18.6572	-9.18371	18.6578	-35.2834	18.6576	11.1186	18.6575	38.5567	18.6579	7.63979	18.658	-36.364	18.658	-20.6378	18.6579	-11.0775	18.658	-31.3292	18.6579	5.85663	18.6578	-9.5734	18.6577	120.846	18.6578	-34.8452	18.6574	-9.04414		18.6573	114.615	18.6573	-34.6975	18.6572	-8.27534	18.6572	15.4518
							18.769	-39.7189	18.7803	56.0513	18.7689	-30.8864	18.769	-10.0682	18.7695	-35.2565	18.7693	9.24874	18.7696	34.3811	18.7697	8.23628	18.7697	-37.2582	18.7697	-22.9323	18.7696	-9.60371	18.7697	-32.496	18.7696	5.71469	18.7696	-10.4427	18.7695	110.164	18.7695	-34.387	18.7691	-7.6207		18.769	117.238	18.769	-34.5648	18.7689	-8.32686	18.7689	15.241
							18.8808	-39.8518	18.892	55.4967	18.8807	-32.615	18.8807	-10.2883	18.8813	-36.5402	18.8812	11.3909	18.8812	34.5093	18.8814	6.63227	18.8814	-37.4021	18.8814	-22.0784	18.8813	-10.8727	18.8814	-33.1359	18.8813	2.9159	18.8813	-10.63	18.8812	112.522	18.8813	-35.012	18.8808	-7.01026		18.8808	106.986	18.8807	-34.8764	18.8807	-8.81125	18.8807	15.8737
							18.9925	-40.0483	19.0038	54.8349	18.9924	-31.5977	18.9924	-10.294	18.993	-35.9008	18.993	10.9581	18.993	36.6967	18.9932	7.46606	18.9931	-38.0964	18.9931	-22.0461	18.9929	-11.2417	18.9931	-33.6302	18.9931	3.53264	18.993	-12.3603	18.993	113.758	18.993	-35.022	18.9926	-6.44119		18.9924	116.467	18.9924	-36.2552	18.9924	-11.086	18.9924	14.9025
							19.1042	-39.6692	19.1156	55.8649	19.1041	-30.9352	19.1042	-10.9577	19.1047	-36.1152	19.1047	14.636	19.1047	36.9027	19.1049	8.50172	19.1049	-39.1837	19.1048	-23.1081	19.1048	-11.009	19.1049	-33.5808	19.1048	1.90756	19.1046	-11.6985	19.1047	115.866	19.1047	-35.7315	19.1043	-6.88102		19.1041	113.543	19.1042	-35.7559	19.104	-11.1279	19.104	15.716
							19.2159	-40.3456	19.2275	52.1583	19.2159	-32.404	19.2159	-10.1143	19.2163	-35.8162	19.2165	14.2639	19.2165	35.4723	19.2167	8.78852	19.2165	-37.3933	19.2165	-22.0944	19.2165	-11.2936	19.2166	-33.6279	19.2166	0.133126	19.2164	-11.5365	19.2165	113.131	19.2165	-35.9299	19.2159	-7.31104		19.2158	106.97	19.2158	-36.1812	19.2157	-9.62866	19.2158	16.9635
							19.3276	-40.6514	19.3393	57.8261	19.3277	-32.004	19.3274	-10.6499	19.3281	-36.1354	19.3282	12.3722	19.3281	34.909	19.3284	5.39358	19.3283	-38.5076	19.3283	-21.7895	19.3283	-10.3339	19.3283	-34.5899	19.3283	-1.02665	19.3281	-12.8734	19.3282	110.255	19.3282	-35.754	19.3277	-7.32544		19.3276	105.524	19.3275	-36.7275	19.3275	-8.98412	19.3275	14.4003
							19.4393	-41.2634	19.4511	55.9286	19.4394	-32.9828	19.4393	-9.67584	19.4398	-37.5442	19.4399	14.8002	19.4398	34.1475	19.44	8.39923	19.44	-37.99	19.44	-21.5703	19.44	-10.6974	19.44	-34.1817	19.44	-2.18651	19.4399	-12.9804	19.4399	108.808	19.44	-36.6468	19.4394	-7.62259		19.4393	115.822	19.4393	-36.1742	19.4393	-10.689	19.4392	17.5779
							19.5511	-40.7327	19.5629	54.9691	19.5511	-33.3381	19.5511	-9.46858	19.5516	-37.7829	19.5517	12.4202	19.5516	32.9061	19.5517	7.59683	19.5517	-38.46	19.5517	-19.5273	19.5517	-11.4943	19.5518	-34.8489	19.5518	-2.20073	19.5516	-13.3937	19.5516	115.371	19.5517	-36.1973	19.5512	-6.56792		19.551	121.861	19.551	-37.5726	19.551	-10.7954	19.5509	16.2334
							19.6628	-40.412	19.6748	52.4241	19.6628	-32.472	19.6629	-9.95072	19.6633	-36.7773	19.6634	16.0284	19.6633	33.1522	19.6635	8.98238	19.6635	-38.4457	19.6635	-18.7461	19.6635	-10.8141	19.6636	-35.1764	19.6634	-3.23825	19.6634	-13.8855	19.6633	109.103	19.6633	-36.433	19.6629	-7.23877		19.6628	122.641	19.6627	-36.7874	19.6627	-9.68665	19.6627	15.8514
							19.7744	-40.8461	19.7866	56.6316	19.7745	-31.8874	19.7745	-7.78164	19.7751	-36.5057	19.775	16.6176	19.7749	33.7289	19.7752	7.93973	19.7753	-38.8133	19.7752	-17.2324	19.7753	-13.2693	19.7751	-34.749	19.7751	-3.71923	19.775	-14.2027	19.775	109.488	19.775	-36.952	19.7746	-6.36622		19.7745	105.846	19.7745	-36.9462	19.7745	-8.92071	19.7744	14.7678
							19.8863	-42.1613	19.8984	54.801	19.8863	-32.5044	19.8862	-8.04563	19.8868	-36.7488	19.8868	17.5864	19.8865	33.8058	19.887	6.71982	19.887	-38.7534	19.8869	-18.0404	19.8868	-10.4424	19.8869	-34.3649	19.8868	-6.58581	19.8868	-14.4615	19.8868	110.899	19.8868	-36.4978	19.8863	-9.7149		19.8863	118.245	19.8863	-37.42	19.8862	-11.263	19.8861	16.4759
							19.998	-41.5952	20.01	55.0242	19.9979	-34.0058	19.9979	-9.50521	19.9985	-37.0075	19.9985	15.6815	19.9986	33.4818	19.9987	8.37444	19.9987	-38.6171	19.9986	-16.7295	19.9986	-12.4382	19.9987	-35.6268	19.9987	-6.77367	19.9986	-14.3778	19.9985	108.792	19.9985	-36.6337	19.9981	-7.88706		19.9978	115.774	19.998	-37.2791	19.9979	-9.51583	19.9978	16.004
							20.1098	-41.1892	20.1219	54.3081	20.1096	-32.1765	20.1097	-10.3676	20.1103	-37.7559	20.1102	16.3981	20.1103	33.8921	20.1105	7.15491	20.1104	-39.0811	20.1103	-15.6796	20.1103	-13.9879	20.1104	-35.3625	20.1104	-6.05875	20.1102	-15.1331	20.1103	104.109	20.1103	-37.479	20.1098	-7.38178		20.1096	122.764	20.1096	-37.0078	20.1095	-9.86937	20.1096	16.195
							20.2214	-42.1346	20.2337	55.3349	20.2214	-34.3042	20.2213	-8.03813	20.2219	-36.5197	20.222	17.2377	20.222	36.3322	20.2222	7.89874	20.2221	-39.2858	20.2221	-16.8118	20.2221	-14.4575	20.2221	-35.4465	20.2221	-9.90029	20.2219	-15.3578	20.222	105.753	20.222	-36.6459	20.2216	-6.75609		20.2214	114.563	20.2213	-38.1011	20.2212	-9.72633	20.2212	15.5729
							20.3331	-41.4538	20.3455	56.0912	20.3332	-33.564	20.3331	-9.53266	20.3337	-37.4853	20.3337	16.0358	20.3338	36.5155	20.3339	7.39142	20.3338	-38.8783	20.3338	-15.2439	20.3338	-15.4343	20.3339	-36.3498	20.3338	-9.99153	20.3337	-15.2957	20.3337	101.327	20.3337	-36.7973	20.3332	-6.83889		20.3331	114.355	20.3331	-38.2331	20.333	-10.4099	20.3329	15.3238
							20.4448	-41.9778	20.4573	53.7452	20.445	-35.074	20.4449	-9.39795	20.4453	-37.0055	20.4455	15.5302	20.4454	35.8664	20.4456	8.04925	20.4455	-39.3066	20.4456	-14.3207	20.4455	-14.4929	20.4456	-35.8869	20.4456	-7.59537	20.4454	-15.2008	20.4455	100.529	20.4455	-37.5002	20.4449	-6.99904		20.4448	116.925	20.4447	-38.7321	20.4447	-10.1718	20.4447	14.5082
							20.5566	-41.2209	20.5692	56.6057	20.5566	-33.9523	20.5566	-7.85507	20.5571	-36.7106	20.5572	15.1681	20.5571	34.1699	20.5573	7.59838	20.5573	-39.3156	20.5573	-14.3668	20.5573	-16.0094	20.5573	-36.0513	20.5573	-10.9273	20.5571	-16.7448	20.5571	105.06	20.5572	-37.8968	20.5566	-8.5289		20.5565	109.973	20.5565	-38.3017	20.5565	-11.0544	20.5565	16.2961
							20.6683	-40.8604	20.681	53.8667	20.6684	-32.4308	20.6684	-9.28385	20.6689	-38.6031	20.6689	18.1899	20.6688	35.6487	20.669	10.1589	20.669	-39.8582	20.669	-13.9397	20.6691	-17.1167	20.6691	-36.609	20.669	-11.8454	20.6689	-16.6771	20.6688	104.927	20.6688	-37.8956	20.6684	-7.41327		20.6683	115.541	20.6683	-38.3238	20.6682	-10.3946	20.6682	14.2955
							20.7801	-41.9388	20.7928	54.1018	20.7799	-33.8597	20.7799	-7.82208	20.7806	-38.3738	20.7807	16.1297	20.7806	34.6826	20.7808	9.36	20.7808	-39.5345	20.7808	-12.4824	20.7807	-17.77	20.7807	-37.8955	20.7807	-10.5809	20.7806	-16.4911	20.7806	104.352	20.7806	-38.8112	20.7801	-8.40633		20.78	108.827	20.78	-38.9606	20.78	-9.7205	20.7799	13.295
							20.8918	-42.1721	20.9046	53.4249	20.8923	-33.9234	20.8917	-8.66164	20.8922	-38.0173	20.8923	17.6878	20.8923	32.4059	20.8925	9.2272	20.8924	-39.4443	20.8924	-13.5147	20.8924	-18.8948	20.8924	-37.3427	20.8924	-10.8064	20.8924	-16.765	20.8923	103.148	20.8923	-38.2387	20.8918	-9.11724		20.8917	111.6	20.8916	-38.9679	20.8916	-11.6644	20.8916	15.9531
							21.0035	-41.6234	21.0163	54.7012	21.0034	-34.5714	21.0034	-9.5299	21.004	-36.2282	21.0041	15.6397	21.0039	32.3587	21.0042	6.92094	21.0042	-39.9404	21.0041	-13.177	21.0041	-20.1591	21.0042	-36.9192	21.0041	-10.4334	21.0041	-17.1475	21.004	98.3218	21.004	-37.94	21.0036	-7.13149		21.0035	119.006	21.0034	-39.0491	21.0034	-10.0709	21.0034	16.6342
							21.1153	-41.7937	21.1281	51.9485	21.1152	-34.363	21.1152	-9.47603	21.1159	-37.9034	21.1158	18.3247	21.1158	34.5363	21.116	5.44748	21.116	-39.7956	21.1158	-11.7389	21.1159	-19.7222	21.1159	-37.6048	21.1159	-10.4847	21.1157	-16.8118	21.1158	97.7201	21.1158	-37.8967	21.1153	-8.12446		21.1151	115.095	21.1152	-39.5773	21.115	-9.35188	21.1152	15.3931
							21.2269	-41.135	21.2399	53.8263	21.2269	-35.1698	21.2269	-10.098	21.2274	-37.2605	21.2275	18.7699	21.2275	34.7021	21.2277	6.62516	21.2276	-39.7042	21.2277	-12.0803	21.2276	-20.1674	21.2275	-37.857	21.2277	-11.9674	21.2275	-16.7599	21.2275	98.6955	21.2275	-38.2516	21.227	-10.276		21.2268	109.485	21.2269	-38.7493	21.2267	-11.6905	21.2267	15.5619
							21.3386	-41.9276	21.3518	49.3489	21.3386	-35.2523	21.3386	-10.1657	21.3391	-38.0292	21.3392	18.3199	21.3393	33.1778	21.3395	9.2819	21.3393	-40.3712	21.3394	-12.2533	21.3393	-20.1006	21.3393	-37.5672	21.3394	-11.2823	21.3392	-17.4797	21.3393	100.198	21.3393	-38.5676	21.3387	-8.00001		21.3385	112.903	21.3385	-39.2031	21.3385	-9.96728	21.3382	15.5375
							21.4504	-41.3351	21.4636	54.8851	21.4503	-34.666	21.4504	-9.33206	21.4509	-37.7115	21.451	17.0411	21.4509	33.2289	21.4512	5.58442	21.451	-39.9913	21.4511	-10.8679	21.4511	-20.4429	21.4511	-37.1359	21.4511	-13.8858	21.451	-17.8396	21.451	107.057	21.451	-38.1853	21.4504	-10.0491		21.4503	108.918	21.4503	-40.4118	21.4502	-10.8347	21.4503	18.1951
							21.5621	-42.0999	21.5754	53.3192	21.5622	-35.3815	21.5622	-10.3495	21.5627	-38.2741	21.5627	17.277	21.5627	34.4011	21.5628	6.32285	21.5628	-40.6186	21.5628	-11.3656	21.5628	-20.8644	21.5629	-38.2879	21.5629	-15.8904	21.5628	-18.4219	21.5626	103.741	21.5627	-38.2331	21.5621	-9.71145		21.562	107.639	21.562	-40.2696	21.562	-11.2273	21.5619	15.568
							21.6738	-42.0466	21.6872	55.7286	21.6738	-36.0425	21.6738	-10.5035	21.6744	-38.4235	21.6745	17.0556	21.6744	33.6831	21.6746	10.6255	21.6745	-40.0311	21.6746	-13.2928	21.6745	-21.1486	21.6746	-38.3282	21.6746	-17.1079	21.6745	-18.2579	21.6743	99.155	21.6743	-38.6911	21.6739	-9.64595		21.6738	105.44	21.6737	-39.2522	21.6737	-10.5043	21.6736	11.9684
							21.7856	-42.6384	21.799	58.3481	21.7854	-37.4133	21.7854	-10.3477	21.7861	-38.4437	21.7862	18.9136	21.7861	33.0208	21.7863	8.27205	21.7862	-40.0383	21.7863	-12.3993	21.7863	-21.4587	21.7863	-39.2202	21.7862	-15.8039	21.7862	-18.1376	21.7861	111.075	21.7861	-39.7444	21.7856	-8.25982		21.7855	108.728	21.7855	-40.8336	21.7855	-11.9585	21.7854	15.1703
							21.8973	-42.1954	21.9109	56.6141	21.8972	-36.5784	21.8971	-9.96193	21.8978	-38.7563	21.8978	18.9758	21.8979	33.8589	21.898	8.24274	21.898	-39.9729	21.8981	-12.0431	21.8979	-23.1969	21.898	-39.1216	21.8979	-15.7263	21.8979	-18.5822	21.8979	111.633	21.8978	-39.5349	21.8974	-8.704		21.8972	106.775	21.8971	-39.1577	21.8971	-12.006	21.8972	13.7885
							22.009	-42.4752	22.0225	54.2472	22.0089	-35.7666	22.0089	-10.7863	22.0096	-38.5836	22.0096	14.6193	22.0096	35.5161	22.0098	8.57737	22.0097	-40.8539	22.0097	-10.6031	22.0097	-21.8809	22.0097	-39.5417	22.0097	-17.2152	22.0097	-19.3769	22.0096	106.318	22.0096	-39.0802	22.0091	-8.91624		22.009	107.719	22.0089	-40.2963	22.0089	-11.0203	22.0089	12.5499
							22.1208	-42.5052	22.1343	57.0856	22.1207	-36.7475	22.1206	-9.93391	22.1213	-37.4052	22.1213	17.7198	22.1212	35.4963	22.1215	7.63275	22.1215	-40.2708	22.1214	-11.831	22.1214	-22.0963	22.1214	-39.6752	22.1214	-15.8221	22.1213	-19.2868	22.1213	114.302	22.1213	-39.603	22.1208	-9.60168		22.1206	117.234	22.1207	-39.1267	22.1207	-12.2644	22.1206	13.8276
							22.2325	-42.8146	22.2461	52.7346	22.2324	-37.0946	22.2324	-10.4725	22.233	-39.6435	22.233	19.5751	22.2328	32.9281	22.2333	9.80488	22.233	-41.8155	22.2332	-10.2037	22.2331	-23.1763	22.2332	-38.4718	22.2331	-15.8337	22.2331	-20.5804	22.233	106.18	22.2331	-39.2708	22.2326	-8.87279		22.2323	117.245	22.2324	-39.2301	22.2322	-12.0669	22.2322	13.8821
							22.3441	-43.6632	22.358	51.6814	22.3441	-37.5643	22.3441	-11.585	22.3447	-39.4539	22.3448	17.4164	22.3448	35.6998	22.345	8.14405	22.3447	-40.8043	22.3449	-10.8071	22.3449	-23.6907	22.3449	-39.1046	22.3449	-16.9873	22.3448	-19.9356	22.3448	117.85	22.3448	-38.9874	22.3442	-7.94855		22.344	112.942	22.344	-39.8505	22.344	-10.9401	22.344	13.7715
							22.4558	-43.3369	22.4698	54.0001	22.4559	-35.8114	22.4559	-11.4392	22.4564	-39.4664	22.4565	15.5429	22.4564	35.4492	22.4567	8.44892	22.4566	-41.3584	22.4567	-11.9625	22.4566	-24.1976	22.4567	-39.4941	22.4567	-14.9377	22.4565	-20.108	22.4565	104.459	22.4565	-38.6922	22.4559	-7.28661		22.4558	114.291	22.4557	-39.1943	22.4557	-12.6986	22.4555	12.443
							22.5676	-43.7623	22.5816	54.2579	22.5676	-34.9789	22.5676	-9.55758	22.5681	-39.1071	22.5682	13.5571	22.5682	32.8829	22.5684	8.4639	22.5683	-40.6201	22.5684	-10.5635	22.5683	-23.9894	22.5684	-39.3688	22.5684	-12.9836	22.5683	-20.9753	22.5683	98.6255	22.5683	-39.6607	22.5677	-9.65637		22.5675	111.536	22.5675	-40.483	22.5675	-13.0747	22.5673	13.0248
							22.6793	-43.5982	22.6934	58.3973	22.6793	-37.6109	22.6793	-12.1799	22.6799	-39.0532	22.68	13.5169	22.6799	34.6864	22.6801	7.19284	22.6801	-40.2219	22.6801	-12.4868	22.6801	-25.1043	22.6802	-38.6237	22.6801	-7.55169	22.68	-20.5371	22.6799	103.018	22.68	-38.207	22.6794	-8.10909		22.6793	109.406	22.6792	-40.5206	22.6792	-14.4539	22.6791	13.6618
							22.7911	-43.7824	22.8053	59.5733	22.791	-36.8976	22.7911	-12.0221	22.7916	-39.9406	22.7917	12.2115	22.7916	29.9485	22.7918	8.12853	22.7918	-41.2323	22.7919	-12.7058	22.7919	-25.0974	22.7919	-39.9225	22.7917	-5.04904	22.7917	-20.9442	22.7916	103.346	22.7916	-39.6259	22.7911	-10.5785		22.791	115.462	22.7909	-42.2557	22.7909	-12.729	22.7909	12.5385
							22.9028	-43.886	22.9171	49.7111	22.9028	-38.6376	22.9027	-11.457	22.9034	-40.5389	22.9033	12.3563	22.9034	31.0911	22.9036	5.41704	22.9035	-40.9969	22.9036	-13.4998	22.9034	-26.1047	22.9035	-39.4957	22.9035	-2.88494	22.9035	-21.0107	22.9033	103.089	22.9034	-39.7733	22.9029	-10.584		22.9027	113.666	22.9027	-41.8431	22.9027	-12.2988	22.9027	12.1539
							23.0145	-43.5024	23.0288	53.6378	23.0145	-37.3086	23.0144	-9.43213	23.0151	-40.1101	23.0151	11.8061	23.0151	33.1873	23.0153	7.08007	23.0153	-42.2041	23.0152	-11.7968	23.0152	-25.5464	23.0153	-39.3252	23.0152	-1.26806	23.0152	-21.3814	23.0151	104.93	23.0151	-39.8313	23.0146	-9.95986		23.0145	113.189	23.0145	-42.3886	23.0145	-12.6935	23.0144	14.724
							23.1262	-44.6448	23.1406	52.8934	23.1261	-37.2102	23.1261	-12.7405	23.1269	-40.9678	23.1268	11.8197	23.1269	32.629	23.1271	6.63852	23.127	-41.6037	23.1269	-13.0979	23.1269	-26.7654	23.127	-40.4491	23.127	1.90319	23.127	-21.2787	23.1268	114.006	23.1268	-40.5684	23.1263	-8.72774		23.1261	113.487	23.1262	-41.8167	23.1261	-12.0138	23.126	12.6172
							23.238	-44.0749	23.2524	56.352	23.2379	-37.7282	23.2379	-9.4002	23.2386	-41.675	23.2386	10.0108	23.2385	32.4122	23.2388	9.89003	23.2388	-42.3122	23.2387	-12.0529	23.2387	-27.3817	23.2387	-39.8827	23.2387	2.59942	23.2386	-21.7616	23.2386	106.921	23.2386	-40.1859	23.2381	-8.69452		23.2378	109.134	23.2379	-42.7862	23.2377	-12.5985	23.2377	12.1669
							23.3496	-44.4193	23.3642	49.694	23.3496	-39.0824	23.3496	-10.4027	23.3502	-42.4623	23.3503	6.90135	23.3501	33.5781	23.3506	7.70383	23.3503	-41.528	23.3504	-12.7566	23.3504	-27.2165	23.3504	-40.5925	23.3504	2.67894	23.3503	-21.9115	23.3503	101.372	23.3503	-40.8539	23.3498	-8.35784		23.3496	106.965	23.3496	-42.6455	23.3496	-12.4091	23.3495	14.5534
							23.4613	-44.6945	23.476	50.634	23.4614	-37.3175	23.4614	-12.539	23.462	-40.8912	23.462	6.92277	23.4621	33.6379	23.4623	10.7166	23.4619	-41.4297	23.4621	-11.3719	23.462	-26.5369	23.4622	-40.9935	23.4622	4.4717	23.462	-21.6122	23.462	103.899	23.4621	-39.9012	23.4614	-9.86989		23.4613	111.421	23.4613	-42.5401	23.4612	-13.0627	23.4612	12.41
							23.5731	-44.3687	23.5878	50.266	23.5731	-36.733	23.5731	-12.7595	23.5737	-40.0056	23.5738	6.91193	23.5737	31.4457	23.5739	8.38199	23.5739	-41.7226	23.5739	-13.9032	23.5739	-26.8242	23.574	-39.7237	23.5739	6.38959	23.5738	-22.6276	23.5738	104.885	23.5739	-40.777	23.5732	-9.09475		23.573	99.9013	23.573	-42.1994	23.5729	-13.853	23.5729	14.5774
							23.6848	-44.5794	23.6996	56.1966	23.6848	-38.0523	23.6849	-12.2611	23.6854	-40.7288	23.6855	6.40079	23.6854	30.7509	23.6856	7.7183	23.6856	-41.0753	23.6856	-12.8787	23.6855	-26.8151	23.6857	-39.109	23.6857	7.20297	23.6855	-22.4015	23.6854	111.248	23.6855	-41.1625	23.6849	-10.6648		23.6848	102.419	23.6848	-42.7782	23.6847	-13.9551	23.6844	15.1844
							23.7965	-44.8691	23.8114	56.2288	23.7966	-38.3155	23.7966	-11.8418	23.7972	-40.1212	23.7973	7.08485	23.7972	32.761	23.7974	7.68134	23.7973	-42.7016	23.7974	-11.6168	23.7974	-27.6099	23.7974	-36.3602	23.7973	7.03454	23.7973	-23.3925	23.7971	109.008	23.7972	-41.0232	23.7966	-11.4646		23.7966	96.6375	23.7965	-42.7371	23.7964	-13.95	23.7964	13.862
							23.9083	-45.6092	23.9233	50.9164	23.9082	-36.5645	23.9082	-10.9179	23.9089	-41.056	23.909	4.6029	23.9089	30.7946	23.9091	8.95301	23.9091	-41.7545	23.9091	-13.1707	23.909	-27.2741	23.909	-33.7197	23.9091	7.98006	23.909	-22.8678	23.9089	104.46	23.9089	-41.0634	23.9084	-10.0274		23.9082	90.3516	23.9082	-41.7879	23.9082	-13.6989	23.9081	15.5236
							24.02	-47.3272	24.035	50.1059	24.0199	-37.3897	24.0199	-10.008	24.0206	-39.0047	24.0206	4.44775	24.0206	33.4061	24.0208	6.91086	24.0208	-42.5747	24.0208	-12.2779	24.0207	-28.2222	24.0207	-30.596	24.0208	8.03447	24.0208	-23.3903	24.0206	107.808	24.0206	-42.0321	24.0201	-10.2869		24.0199	105.191	24.0199	-42.7734	24.0199	-13.7293	24.0198	14.6789
							24.1318	-47.0758	24.1468	49.4721	24.1317	-38.1211	24.1317	-10.9767	24.1324	-41.3519	24.1324	4.55975	24.1324	34.199	24.1326	5.0175	24.1326	-42.3299	24.1325	-14.4042	24.1325	-28.2623	24.1325	-29.9487	24.1325	7.96682	24.1325	-23.6284	24.1324	105.158	24.1324	-41.8321	24.1318	-10.6868		24.1317	101.143	24.1317	-43.6015	24.1316	-13.0111	24.1316	13.9466
							24.2435	-47.5998	24.2586	54.3307	24.2434	-38.2922	24.2434	-10.2861	24.2442	-41.5546	24.2441	1.98861	24.2442	31.7048	24.2443	7.49564	24.2443	-42.3402	24.2442	-11.2639	24.2442	-29.3284	24.2442	-26.7383	24.2443	9.34139	24.2441	-23.9548	24.2441	101.286	24.2441	-41.5221	24.2436	-8.43699		24.2433	110.274	24.2434	-42.4696	24.2433	-13.517	24.2434	13.9544
							24.3551	-46.6475	24.3704	52.7755	24.3551	-37.1628	24.3551	-13.4793	24.3557	-40.9872	24.3558	2.84197	24.3559	32.0586	24.3561	7.7626	24.356	-43.0538	24.356	-12.7275	24.3559	-28.7874	24.356	-25.561	24.356	8.74045	24.3559	-23.5117	24.3558	93.5225	24.3559	-41.6914	24.3553	-11.6688		24.3551	106.704	24.3552	-42.3919	24.355	-14.4822	24.3549	14.9572
							24.4668	-47.3889	24.4822	53.0458	24.4669	-38.442	24.4668	-12.6539	24.4674	-40.1552	24.4675	1.11142	24.4676	31.5919	24.4678	7.121	24.4676	-41.964	24.4677	-11.6617	24.4676	-29.2136	24.4677	-22.9887	24.4677	7.24028	24.4676	-23.3039	24.4676	83.9224	24.4676	-41.3149	24.4669	-9.01644		24.4666	103.043	24.4668	-42.8555	24.4667	-13.0942	24.4667	13.4612
							24.5786	-46.9911	24.5941	54.4138	24.5786	-39.4419	24.5786	-12.9901	24.5792	-41.9208	24.5793	-0.181909	24.5792	32.5867	24.5794	7.47795	24.5791	-42.9687	24.5794	-12.499	24.5794	-30.2545	24.5795	-20.9522	24.5795	9.76813	24.5794	-23.818	24.5793	83.8105	24.5793	-41.149	24.5787	-9.24079		24.5784	94.7453	24.5784	-42.8601	24.5784	-13.3738	24.5785	11.741
							24.6903	-47.1826	24.7059	57.532	24.6903	-38.0134	24.6903	-12.0137	24.691	-40.6551	24.6911	0.151459	24.691	30.4108	24.6912	8.1419	24.691	-42.6074	24.6912	-12.567	24.6912	-29.8409	24.6912	-21.995	24.6912	7.25436	24.6911	-24.4359	24.691	74.0635	24.691	-41.0408	24.6904	-9.98238		24.6903	96.4163	24.6902	-43.1234	24.6902	-14.9087	24.6902	13.0475
							24.802	-46.6609	24.8177	52.0173	24.802	-38.0033	24.8021	-12.4731	24.8027	-41.531	24.8028	-1.7817	24.8027	31.5975	24.8029	6.98087	24.8028	-42.2201	24.8029	-12.6657	24.8029	-29.0893	24.8029	-20.9511	24.8028	9.6543	24.8028	-24.6294	24.8027	73.9227	24.8027	-41.9022	24.8022	-10.6544		24.802	97.2824	24.8019	-42.9331	24.802	-12.8591	24.8017	14.3154
							24.9138	-46.5688	24.9295	52.4307	24.9137	-39.5761	24.9137	-11.1269	24.9144	-40.2325	24.9145	-0.973504	24.9144	31.8721	24.9146	6.03713	24.9146	-43.0997	24.9146	-12.0909	24.9146	-30.5306	24.9146	-17.7315	24.9145	8.0602	24.9145	-25.2988	24.9144	70.8157	24.9144	-42.0137	24.9139	-10.7851		24.9137	94.3551	24.9137	-43.9713	24.9137	-14.2448	24.9135	11.9142
							25.0255	-46.7575	25.0413	50.7545	25.0254	-38.7573	25.0254	-12.7538	25.0262	-40.6712	25.0261	-1.43218	25.0262	29.9953	25.0264	9.38892	25.0264	-43.3727	25.0264	-12.9307	25.0263	-30.9722	25.0263	-17.2124	25.0263	8.28873	25.0264	-25.2534	25.0262	72.6132	25.0262	-41.9103	25.0256	-10.5931		25.0255	96.0199	25.0254	-43.28	25.0254	-13.6883	25.0254	12.1028
							25.1373	-46.1467	25.153	52.5185	25.1371	-40.143	25.1372	-13.2116	25.1379	-40.9096	25.1379	-1.60187	25.1379	31.0445	25.1381	5.89927	25.1381	-42.7814	25.138	-11.5763	25.138	-30.4881	25.138	-17.0481	25.138	8.01943	25.1381	-24.9894	25.1379	67.7193	25.1379	-42.0864	25.1373	-10.7952		25.1372	86.1114	25.1372	-43.0423	25.1371	-15.4411	25.1371	9.62257
							25.249	-46.422	25.2648	54.0619	25.2489	-38.6446	25.2489	-12.2082	25.2496	-42.4786	25.2496	-2.9506	25.2497	31.2838	25.2499	7.32493	25.2498	-42.912	25.2498	-12.6413	25.2497	-31.9047	25.2498	-15.4755	25.2498	8.31002	25.2497	-25.2828	25.2496	60.4117	25.2496	-42.3795	25.2491	-11.2594		25.2488	92.3205	25.2489	-44.2957	25.2489	-14.3083	25.2488	9.955
							25.3607	-46.6118	25.3766	54.6735	25.3606	-39.7289	25.3606	-14.0908	25.3613	-42.547	25.3613	-4.36307	25.3614	29.2332	25.3616	7.39231	25.3616	-42.5491	25.3614	-14.4297	25.3615	-32.1291	25.3615	-14.204	25.3615	7.8789	25.3614	-25.5148	25.3613	59.4595	25.3614	-42.0174	25.3608	-9.78646		25.3605	107.523	25.3606	-42.6053	25.3605	-14.9801	25.3604	8.45782
							25.4723	-46.4614	25.4885	53.7416	25.4723	-40.9545	25.4724	-11.6124	25.473	-40.8318	25.4731	-3.59842	25.4732	31.5828	25.4733	6.85421	25.4732	-43.9237	25.4732	-13.0297	25.4732	-32.2292	25.4733	-14.4945	25.4733	9.13422	25.4732	-26.4816	25.4731	63.7412	25.4731	-41.6458	25.4724	-10.8746		25.4723	101.458	25.4722	-44.0043	25.4722	-14.8618	25.4722	9.30887
							25.5841	-46.7856	25.6003	51.3769	25.5841	-39.4938	25.5841	-13.2568	25.5848	-42.2082	25.5848	-3.54996	25.5847	29.9098	25.5851	4.86002	25.5849	-43.5694	25.585	-12.0866	25.5849	-32.0713	25.585	-13.6922	25.585	7.86365	25.5849	-25.3657	25.5849	61.2666	25.5849	-41.8447	25.5842	-10.5751		25.584	100.728	25.584	-43.5001	25.5839	-14.4257	25.5839	8.61529
							25.6958	-46.6909	25.7121	50.6559	25.6959	-39.1953	25.6958	-11.3583	25.6965	-43.1857	25.6966	-4.12811	25.6965	28.9467	25.6967	7.47008	25.6966	-43.0919	25.6967	-14.4052	25.6967	-32.6133	25.6967	-14.7342	25.6967	9.77249	25.6967	-26.3279	25.6966	56.5027	25.6966	-42.027	25.6959	-10.3698		25.6955	107.09	25.6958	-43.8616	25.6957	-17.0096	25.6957	7.78719
							25.8075	-47.2846	25.8239	52.9858	25.8076	-39.3856	25.8076	-13.1225	25.8082	-40.4333	25.8083	-3.77986	25.8082	28.0323	25.8084	7.95854	25.8081	-44.0077	25.8084	-13.7605	25.8084	-32.9842	25.8085	-12.9704	25.8085	11.1095	25.8084	-27.1839	25.8082	60.2056	25.8083	-42.8712	25.8077	-11.5574		25.8075	106.519	25.8074	-44.6719	25.8074	-16.3964	25.8074	4.34548
							25.9193	-47.1451	25.9357	53.0011	25.9193	-40.063	25.9192	-11.9173	25.9199	-41.2852	25.92	-4.28336	25.9199	32.1794	25.9202	8.90282	25.9201	-44.3531	25.9202	-14.0154	25.9202	-32.7608	25.9202	-12.8302	25.9201	7.5612	25.9202	-26.8727	25.9199	56.5702	25.92	-43.8902	25.9194	-10.2218		25.9192	108.978	25.9192	-44.5575	25.9191	-15.2402	25.919	8.06285
							26.031	-46.7952	26.0475	49.1916	26.0309	-39.0023	26.0309	-12.3593	26.0317	-42.238	26.0317	-4.90661	26.0317	29.5343	26.0325	5.94174	26.0319	-44.2042	26.0319	-13.817	26.0318	-32.6368	26.0318	-10.7294	26.0318	10.7173	26.0319	-26.7645	26.0317	52.3775	26.0317	-43.6605	26.0311	-10.4546		26.031	106.864	26.0309	-45.2935	26.0309	-15.9544	26.0306	8.29897
							26.1427	-47.2508	26.1594	53.3658	26.1425	-39.7103	26.1427	-11.0754	26.1434	-40.4707	26.1434	-4.9722	26.1434	29.4107	26.1437	5.70901	26.1436	-44.0034	26.1436	-13.408	26.1435	-32.9012	26.1436	-11.4315	26.1435	8.77891	26.1437	-27.2275	26.1434	57.9349	26.1434	-44.3978	26.1428	-9.60302		26.1427	110.293	26.1427	-45.7096	26.1427	-14.7684	26.1426	8.2491
							26.2545	-46.7262	26.271	50.8904	26.2544	-39.8552	26.2544	-11.7714	26.2552	-41.7895	26.2551	-6.17247	26.2552	29.4171	26.2554	4.66966	26.2554	-43.5559	26.2553	-12.4104	26.2553	-32.5133	26.2553	-11.2135	26.2553	10.0147	26.2554	-27.0127	26.2552	54.8484	26.2552	-44.6643	26.2546	-10.7547		26.2543	107.043	26.2544	-44.8986	26.2544	-15.7992	26.2544	5.79738
							26.3662	-47.2176	26.3829	52.0656	26.3661	-39.6837	26.3661	-12.2852	26.3669	-41.8741	26.3669	-6.76251	26.3669	26.8544	26.3671	8.77247	26.3671	-44.7618	26.3671	-13.5272	26.367	-32.75	26.3671	-11.6344	26.367	9.14734	26.367	-27.2162	26.3669	50.2351	26.3669	-43.6393	26.3663	-10.6404		26.3661	107.349	26.3661	-44.8401	26.366	-15.8026	26.3659	6.01572
							26.4778	-47.0118	26.4946	52.2966	26.4779	-39.8122	26.4779	-13.3985	26.4785	-41.9483	26.4786	-6.10062	26.4787	28.9466	26.4789	7.69738	26.4787	-44.4809	26.4788	-13.5776	26.4787	-32.772	26.4788	-13.0264	26.4788	8.35778	26.4787	-27.0401	26.4786	53.4364	26.4786	-43.9803	26.4781	-11.0047		26.4778	106.46	26.4778	-46.149	26.4777	-15.9586	26.4778	4.63763
							26.5895	-47.2744	26.6065	49.6333	26.5896	-39.3424	26.5896	-12.9013	26.5903	-41.643	26.5903	-5.66262	26.5904	26.9756	26.5906	8.64214	26.5905	-44.3627	26.5905	-13.9541	26.5904	-32.5477	26.5906	-10.4873	26.5905	6.92547	26.5905	-27.6418	26.5904	51.8941	26.5904	-43.9959	26.5897	-10.7127		26.5895	99.4389	26.5895	-45.2887	26.5895	-14.9282	26.5894	4.04807
							26.7013	-47.7321	26.7182	52.1125	26.7013	-40.2365	26.7013	-14.0049	26.702	-41.4232	26.7021	-4.11082	26.702	29.136	26.7022	5.64846	26.7022	-44.3302	26.7022	-14.0396	26.7022	-33.5575	26.7023	-12.3879	26.7023	8.68633	26.7022	-27.9399	26.7021	48.5487	26.7021	-44.498	26.7015	-12.0625		26.7013	98.0498	26.7012	-44.134	26.7012	-15.7877	26.7011	3.13708
							26.813	-48.5676	26.8299	49.5891	26.8131	-40.2099	26.8131	-12.047	26.8137	-43.2423	26.8138	-7.54424	26.8137	28.3504	26.814	6.58411	26.8139	-44.1572	26.814	-12.3923	26.8139	-33.17	26.814	-10.8748	26.814	11.0617	26.814	-27.3786	26.8137	49.3378	26.8139	-43.7019	26.8133	-9.30849		26.8129	98.277	26.8129	-45.1994	26.8129	-15.9349	26.8129	2.83429
							26.9248	-48.2078	26.9419	52.3672	26.9248	-40.8994	26.9248	-11.7711	26.9255	-42.4983	26.9256	-6.84053	26.9255	30.0934	26.9257	5.89178	26.9254	-45.0849	26.9257	-13.9178	26.9257	-33.6198	26.9258	-9.3369	26.9256	8.30344	26.9257	-28.0893	26.9254	48.7996	26.9255	-43.1879	26.925	-10.8753		26.9246	112.798	26.9247	-44.3382	26.9247	-15.8121	26.9247	1.99431
							27.0365	-49.3472	27.0538	52.9238	27.0364	-41.0419	27.0364	-12.1833	27.0372	-41.4406	27.0373	-6.46783	27.0372	30.4084	27.0374	5.84644	27.0373	-45.1593	27.0374	-14.022	27.0374	-34.2332	27.0374	-10.7594	27.0374	9.24559	27.0375	-28.0139	27.0372	45.4899	27.0372	-41.9148	27.0368	-11.3735		27.0365	103.553	27.0364	-44.9843	27.0364	-14.7433	27.0364	0.819033
							27.1483	-49.554	27.1656	52.8313	27.1481	-40.6915	27.1481	-11.8485	27.1489	-42.4009	27.1489	-4.68988	27.149	28.3509	27.1489	5.62953	27.1491	-45.1257	27.1491	-14.5754	27.149	-33.739	27.1491	-7.56528	27.1491	7.27697	27.1492	-28.172	27.1489	47.0888	27.149	-40.4662	27.1486	-12.5183		27.1482	96.2085	27.1481	-44.3183	27.1481	-15.9202	27.1481	1.21178
							27.26	-50.0877	27.2772	54.3517	27.2599	-41.7914	27.2599	-10.9584	27.2607	-42.9762	27.2607	-3.28165	27.2607	28.7498	27.2609	8.07181	27.2609	-45.1203	27.2608	-12.9319	27.2608	-34.3299	27.2608	-11.2453	27.2608	9.14664	27.2609	-28.1991	27.2607	46.0235	27.2607	-40.1091	27.2603	-10.6404		27.2599	101.479	27.2599	-45.3299	27.2599	-16.0027	27.2599	0.761985
							27.3717	-49.933	27.3891	53.6698	27.3716	-40.1407	27.3716	-12.4224	27.3725	-42.67	27.3724	-4.09629	27.3725	29.7947	27.3727	3.92456	27.3727	-45.1431	27.3726	-12.6326	27.3726	-34.5551	27.3726	-10.2485	27.3726	7.94498	27.3725	-28.2521	27.3724	42.3598	27.3724	-38.7306	27.3721	-12.5294		27.3715	95.6833	27.3716	-44.9927	27.3715	-15.3649	27.3714	0.72246
							27.4833	-50.175	27.5009	50.7774	27.4833	-41.4535	27.4833	-12.108	27.4841	-42.1882	27.4841	-2.45364	27.4842	28.6333	27.4844	7.52052	27.4842	-45.6194	27.4843	-13.5119	27.4843	-34.6474	27.4844	-9.04267	27.4843	8.37352	27.4843	-28.5217	27.4842	44.1828	27.4842	-35.2644	27.4838	-11.5779		27.4833	103.628	27.4834	-45.8899	27.4832	-16.0732	27.4832	-1.1424
							27.5951	-51.0867	27.6127	50.9014	27.5951	-41.0225	27.5951	-14.0722	27.5958	-42.1703	27.5959	-1.9333	27.5959	29.5025	27.5962	5.85749	27.596	-45.5645	27.596	-13.2379	27.596	-35.2054	27.5961	-9.94976	27.5961	7.25568	27.596	-28.4172	27.5959	44.2808	27.5959	-33.3242	27.5955	-12.916		27.595	90.8876	27.595	-45.377	27.595	-16.3044	27.5949	-0.842472
							27.7067	-50.7725	27.7245	49.4488	27.7068	-40.2923	27.7068	-12.2769	27.7075	-42.0282	27.7076	0.976012	27.7075	29.1429	27.7078	6.4209	27.7077	-45.4126	27.7078	-13.8831	27.7078	-34.6366	27.7078	-9.90062	27.7078	5.68989	27.7078	-28.7822	27.7076	41.6094	27.7076	-31.9772	27.7073	-13.1141		27.7068	106.656	27.7067	-45.1429	27.7067	-14.6435	27.7067	-1.84977
							27.8184	-50.627	27.8364	52.1114	27.8186	-41.4594	27.8186	-12.3173	27.8193	-42.3395	27.8194	1.92877	27.8193	27.8567	27.8195	6.67274	27.8195	-45.2456	27.8195	-12.319	27.8195	-35.1984	27.8196	-8.95749	27.8195	7.17371	27.8195	-28.6473	27.8193	45.1003	27.8194	-29.8206	27.8191	-11.9384		27.8185	100.874	27.8185	-46.1181	27.8184	-13.6107	27.8184	-0.307016
							27.9303	-50.4602	27.9479	49.4758	27.9303	-40.4224	27.9303	-13.2659	27.931	-42.6814	27.9311	2.4922	27.931	31.1413	27.9313	7.2658	27.9312	-45.1184	27.9313	-14.2183	27.9312	-34.989	27.9313	-11.0808	27.9311	8.10822	27.9312	-28.8819	27.931	41.2551	27.931	-28.8683	27.9308	-12.6555		27.9302	99.7138	27.9302	-45.8347	27.9302	-14.9993	27.9301	-1.07057
							28.042	-51.314	28.0598	47.87	28.0419	-40.781	28.0419	-12.3487	28.0427	-42.2541	28.0428	4.09149	28.0428	29.3691	28.0429	5.85253	28.043	-44.6141	28.043	-13.1302	28.043	-34.9055	28.043	-8.08836	28.0429	9.13949	28.043	-28.874	28.0427	40.582	28.0427	-27.9	28.0426	-13.0025		28.0417	98.667	28.0419	-45.6319	28.0419	-14.4707	28.0419	-1.53884
							28.1538	-50.8795	28.1718	48.542	28.1536	-41.6431	28.1536	-11.96	28.1545	-43.8164	28.1545	4.28441	28.1545	29.4151	28.1547	5.65236	28.1547	-45.0621	28.1548	-13.5522	28.1546	-35.7648	28.1547	-8.75565	28.1546	9.41859	28.1548	-29.4797	28.1545	38.7319	28.1544	-26.9748	28.1544	-13.7167		28.1537	97.1605	28.1536	-45.6682	28.1536	-14.4178	28.1535	-1.38891
							28.2655	-50.2485	28.2835	49.5442	28.2654	-41.1694	28.2654	-12.0161	28.2663	-43.1351	28.2662	5.91643	28.2662	29.1693	28.2662	4.9744	28.2665	-45.785	28.2664	-15.6133	28.2664	-36.1252	28.2664	-9.31638	28.2664	8.03527	28.2665	-29.8631	28.2662	36.5785	28.2662	-25.1312	28.2661	-12.4722		28.2655	106.242	28.2654	-45.8417	28.2654	-15.5749	28.2654	-2.60361
							28.3772	-51.8219	28.3953	51.88	28.3771	-41.0666	28.3771	-13.4154	28.378	-43.1933	28.3779	6.66037	28.378	29.1806	28.3782	6.85299	28.3782	-45.3545	28.3781	-18.1389	28.3781	-35.6977	28.3781	-9.177	28.3781	7.11807	28.3781	-30.2876	28.3779	36.8501	28.378	-24.9865	28.3779	-13.1088		28.3771	103.777	28.3771	-46.3632	28.3771	-15.619	28.377	-2.39801
							28.489	-51.0819	28.5071	52.8229	28.4888	-41.8277	28.4888	-14.3103	28.4897	-42.4788	28.4896	8.22581	28.4897	28.7168	28.4899	4.56354	28.4899	-45.3495	28.4898	-16.9781	28.4898	-36.0329	28.4899	-9.57875	28.4898	6.81952	28.4898	-29.95	28.4896	36.8748	28.4897	-23.91	28.4897	-13.798		28.4888	105.13	28.4889	-45.2862	28.4887	-13.7499	28.4886	-3.73277
							28.6006	-50.9107	28.619	48.0256	28.6006	-41.896	28.6006	-14.6763	28.6013	-43.2933	28.6014	8.39137	28.6015	24.6027	28.6017	3.06804	28.6015	-45.3441	28.6016	-18.3273	28.6016	-36.5156	28.6016	-9.07276	28.6016	9.63698	28.6016	-30.3076	28.6014	38.6877	28.6014	-23.1352	28.6013	-14.2267		28.6005	107.311	28.6005	-46.101	28.6004	-15.3506	28.6004	-5.70001
							28.7123	-51.1169	28.7308	52.2215	28.7123	-41.5769	28.7123	-13.2497	28.7131	-43.0739	28.7132	9.37845	28.7131	26.457	28.7134	3.05865	28.7133	-45.0692	28.7133	-18.943	28.7133	-36.5946	28.7133	-9.34874	28.7134	9.44838	28.7133	-30.1113	28.7132	35.8898	28.7132	-22.5409	28.7131	-13.4468		28.7123	96.0926	28.7122	-45.5826	28.7121	-14.4937	28.7122	-3.98873
							28.824	-50.4345	28.8426	47.7234	28.8241	-41.5907	28.8241	-13.12	28.8248	-43.3124	28.8249	10.0492	28.8248	23.8138	28.825	4.91104	28.825	-45.469	28.8251	-17.9218	28.825	-38.8756	28.825	-8.67761	28.8251	7.71317	28.8251	-30.7853	28.8249	35.1888	28.8249	-21.475	28.8248	-15.2075		28.824	96.1476	28.824	-45.9912	28.824	-14.9644	28.8239	-3.39223
							28.9357	-51.1355	28.9544	53.564	28.9358	-41.3809	28.9358	-14.5072	28.9365	-43.4447	28.9366	11.7238	28.9366	25.0776	28.9368	5.07533	28.9367	-45.5135	28.9368	-18.8521	28.9368	-37.9135	28.9368	-9.83774	28.9368	10.3323	28.9368	-29.9896	28.9365	34.9616	28.9366	-21.0956	28.9366	-13.8206		28.9357	112.586	28.9357	-46.5314	28.9357	-15.8216	28.9357	-5.72687
							29.0475	-50.9046	29.0661	51.3802	29.0475	-41.6503	29.0475	-11.9139	29.0482	-44.1819	29.0484	12.2093	29.0483	20.2244	29.0485	4.37994	29.0485	-45.3527	29.0486	-20.1665	29.0484	-37.5119	29.0486	-10.7478	29.0484	6.79446	29.0485	-30.0708	29.0482	32.1154	29.0483	-21.2512	29.0484	-14.1506		29.0475	102.429	29.0474	-46.6412	29.0474	-14.4385	29.0474	-6.01762
							29.1592	-51.5615	29.1778	49.5662	29.1592	-41.5144	29.1591	-11.8845	29.16	-42.9997	29.16	11.3166	29.16	13.6286	29.1603	6.00711	29.1602	-45.1918	29.1603	-19.5084	29.1601	-38.053	29.1602	-10.4205	29.1601	8.19588	29.1603	-30.3068	29.16	28.9908	29.16	-20.4537	29.1601	-16.2004		29.1589	104.355	29.1591	-46.8599	29.1591	-16.1124	29.1591	-4.74585
							29.271	-50.9151	29.2899	52.2972	29.2709	-42.0986	29.2709	-13.4354	29.2718	-42.7445	29.2717	8.20047	29.2718	13.9675	29.272	6.12167	29.2719	-45.7903	29.2719	-20.3247	29.2718	-38.4519	29.2719	-9.99735	29.2719	6.95123	29.272	-31.2039	29.2717	34.192	29.2717	-20.3102	29.2719	-16.6699		29.2708	87.3201	29.2709	-46.8586	29.2709	-15.3266	29.2708	-6.06372
							29.3827	-51.4605	29.4016	49.0064	29.3826	-42.2468	29.3826	-12.4379	29.3835	-43.2455	29.3834	7.3453	29.3835	14.826	29.3835	7.21466	29.3837	-46.1417	29.3836	-20.4846	29.3836	-38.1978	29.3837	-8.2857	29.3836	8.72242	29.3838	-30.7018	29.3835	30.3946	29.3835	-19.4836	29.3837	-16.0115		29.3825	92.8758	29.3826	-46.0424	29.3826	-16.5319	29.3825	-5.48459
							29.4945	-50.6715	29.5134	52.5279	29.4943	-41.2366	29.4944	-13.2267	29.4952	-43.3852	29.4952	7.75483	29.4952	17.6501	29.4952	3.62207	29.4954	-45.5747	29.4954	-21.2387	29.4953	-38.8538	29.4954	-9.35905	29.4954	8.49949	29.4954	-31.5748	29.4952	29.2953	29.4952	-19.033	29.4954	-16.3589		29.4943	95.2591	29.4943	-47.6676	29.4942	-15.4811	29.4942	-7.60869
							29.6061	-51.085	29.6252	51.0481	29.6061	-42.53	29.6061	-13.1137	29.6069	-42.6065	29.607	10.5779	29.607	16.8652	29.6072	4.9076	29.607	-46.3964	29.6071	-22.2572	29.6071	-38.9227	29.6071	-8.73417	29.6071	8.76288	29.6071	-31.1696	29.607	30.4519	29.607	-18.4261	29.6072	-16.4441		29.606	93.6851	29.606	-47.1396	29.606	-16.1734	29.6059	-5.38461
							29.7177	-49.8221	29.737	54.6028	29.7179	-43.6769	29.7178	-12.1708	29.7186	-43.9406	29.7187	10.2848	29.7187	16.2914	29.719	6.4368	29.7188	-46.1348	29.7188	-22.7099	29.7188	-39.2321	29.7189	-9.93043	29.7188	6.95335	29.7189	-31.1261	29.7187	31.1829	29.7187	-18.2922	29.7188	-16.8664		29.7178	100.445	29.7177	-47.5377	29.7177	-16.6842	29.7176	-5.45471
							29.8295	-49.4354	29.8488	49.3298	29.8295	-42.701	29.8295	-11.7549	29.8303	-44.2641	29.8304	11.2939	29.8303	13.9738	29.8306	4.8754	29.8305	-46.4741	29.8306	-20.8641	29.8306	-39.1145	29.8306	-10.9164	29.8306	7.93618	29.8306	-31.4933	29.8304	33.0543	29.8305	-18.5185	29.8306	-18.677		29.8295	92.9657	29.8294	-46.9899	29.8294	-17.151	29.8294	-7.23772
							29.9413	-49.8722	29.9606	50.7391	29.9413	-42.3377	29.9411	-14.1351	29.942	-43.0335	29.9422	9.9929	29.9421	12.979	29.9423	1.85708	29.9423	-45.1246	29.9423	-24.3092	29.9423	-39.7008	29.9423	-8.9811	29.9423	6.82222	29.9423	-31.3044	29.942	28.5979	29.9422	-17.6628	29.9424	-17.5641		29.9412	93.2273	29.9412	-47.1509	29.9412	-18.5534	29.9411	-6.08124
							30.053	-49.5253	30.0724	53.4759	30.0531	-42.3528	30.053	-12.8018	30.0538	-44.528	30.0539	12.1291	30.0538	13.1678	30.0541	2.09388	30.054	-45.4946	30.0541	-23.1407	30.0541	-39.9564	30.0541	-8.85808	30.0539	5.02354	30.0541	-31.5696	30.0538	29.389	30.0538	-17.732	30.054	-18.6782		30.053	94.013	30.0529	-47.917	30.0529	-18.7834	30.0529	-6.35177
							30.1647	-49.41	30.1843	51.9824	30.1647	-42.7722	30.1646	-13.0948	30.1656	-44.6361	30.1656	11.7692	30.1656	13.2411	30.1658	2.60772	30.1657	-45.2223	30.1658	-24.1994	30.1657	-38.8907	30.1657	-10.6764	30.1657	8.56692	30.1658	-32.405	30.1655	28.5644	30.1655	-17.0868	30.1658	-19.0472		30.1647	96.8298	30.1647	-47.7861	30.1646	-18.7742	30.1646	-7.47182
							30.2765	-49.0739	30.2958	49.9801	30.2763	-42.7334	30.2764	-14.0326	30.2773	-43.7026	30.2772	10.4508	30.2773	12.2892	30.2775	2.59716	30.2775	-46.0974	30.2774	-21.7717	30.2774	-39.2847	30.2774	-10.2455	30.2774	5.88296	30.2776	-32.0775	30.2773	26.4906	30.2773	-18.802	30.2776	-18.1132		30.2764	98.8608	30.2763	-47.6561	30.2763	-19.7014	30.2763	-6.42391
							30.3882	-49.7729	30.4077	50.892	30.3881	-42.4595	30.3881	-13.5949	30.389	-44.6232	30.389	14.3194	30.389	12.7587	30.3893	2.3779	30.3892	-43.7715	30.3892	-20.7438	30.3891	-40.0194	30.3892	-9.5247	30.3891	5.80612	30.3893	-32.3221	30.389	26.6112	30.389	-18.857	30.3893	-19.8059		30.3882	87.2338	30.3881	-47.4346	30.3881	-19.1946	30.3881	-8.1712
							30.4999	-49.009	30.5196	50.9013	30.4999	-41.7373	30.4999	-12.667	30.5008	-44.116	30.5007	13.5916	30.5008	12.0682	30.5009	3.84202	30.501	-44.2071	30.5009	-21.3631	30.5009	-39.5692	30.5009	-11.111	30.5009	5.87196	30.5009	-32.9016	30.5007	25.5694	30.5007	-17.7663	30.5011	-21.1238		30.4998	89.2432	30.4998	-46.6479	30.4997	-20.3092	30.4997	-8.46475
							30.6116	-49.6273	30.6314	47.0091	30.6116	-42.0402	30.6116	-13.567	30.6124	-44.1756	30.6125	12.8503	30.6125	10.9261	30.6125	2.52379	30.6126	-42.5695	30.6127	-21.6601	30.6126	-40.258	30.6127	-10.7067	30.6127	6.90763	30.6127	-32.6235	30.6124	25.7472	30.6125	-18.3257	30.6129	-21.0679		30.6115	106.301	30.6116	-47.7174	30.6114	-21.4929	30.6114	-6.9446
							30.7233	-49.2921	30.7432	49.7302	30.7233	-43.2699	30.7233	-12.6677	30.7241	-44.5795	30.7242	14.0235	30.7243	10.5345	30.7245	4.48666	30.7243	-40.1069	30.7244	-20.9681	30.7243	-39.1119	30.7244	-12.7621	30.7243	5.36407	30.7244	-32.8431	30.7242	25.4853	30.7242	-17.6567	30.7245	-21.2705		30.7233	91.0323	30.7232	-47.9254	30.7232	-21.7982	30.7231	-9.53513
							30.835	-50.2341	30.8551	50.9002	30.835	-42.2429	30.8351	-13.4273	30.8359	-43.6197	30.8359	12.8923	30.8358	8.78145	30.8361	5.36238	30.8361	-38.9001	30.8361	-20.3604	30.8361	-39.1177	30.8362	-10.2256	30.8361	6.21098	30.8362	-32.6605	30.836	24.3924	30.836	-17.0362	30.8362	-20.3837		30.835	83.2502	30.8349	-47.9909	30.8349	-20.6015	30.8349	-9.6626
							30.9467	-49.9003	30.9669	48.3081	30.9468	-42.9297	30.9468	-13.0801	30.9476	-44.6199	30.9477	13.9686	30.9476	6.64934	30.9479	4.63429	30.9478	-36.8947	30.9478	-20.9274	30.9478	-39.4347	30.9479	-10.3564	30.9479	6.13706	30.9479	-32.8659	30.9476	24.2794	30.9477	-17.0654	30.948	-21.8147		30.9467	94.2394	30.9467	-48.2781	30.9467	-21.1373	30.9467	-9.81195
							31.0585	-49.8943	31.0787	52.6722	31.0585	-43.2863	31.0585	-15.1808	31.0594	-44.3039	31.0594	12.2167	31.0594	5.26111	31.0596	4.48309	31.0596	-34.5916	31.0596	-20.0693	31.0596	-39.8317	31.0597	-9.61137	31.0595	8.34695	31.0596	-32.9571	31.0593	22.5661	31.0593	-17.4337	31.0598	-21.1785		31.0585	87.9449	31.0584	-48.6489	31.0584	-23.3328	31.0584	-12.1215
							31.1702	-50.0646	31.1905	50.793	31.1701	-42.6659	31.1701	-13.5961	31.1711	-43.9841	31.1711	11.8263	31.1711	6.35617	31.1713	5.76164	31.1713	-32.8475	31.1713	-18.9043	31.1713	-39.5296	31.1712	-10.725	31.1712	6.61325	31.1714	-33.3987	31.1711	24.4552	31.1711	-16.6279	31.1715	-21.2453		31.1702	84.6473	31.1702	-48.3584	31.1701	-22.7124	31.1701	-11.796
							31.282	-49.8825	31.3023	51.9197	31.2819	-42.6695	31.2819	-14.5733	31.2828	-44.6696	31.2828	10.9806	31.2828	5.58931	31.2831	5.80995	31.2831	-31.8959	31.2831	-18.7544	31.2829	-40.4336	31.283	-10.7189	31.2829	5.29837	31.2831	-33.9593	31.2828	23.5264	31.2828	-16.9444	31.2833	-22.8938		31.2819	82.5363	31.2819	-48.3437	31.2818	-24.1168	31.2819	-11.8057
							31.3937	-50.3106	31.4139	47.7017	31.3936	-43.4931	31.3936	-13.1864	31.3946	-43.688	31.3945	10.2064	31.3945	6.7824	31.3948	4.91497	31.3948	-30.6051	31.3947	-19.8154	31.3947	-40.1154	31.3947	-10.0945	31.3947	7.24417	31.3949	-33.8833	31.3945	23.6527	31.3945	-17.7071	31.3952	-22.2474		31.3937	102.549	31.3936	-49.4161	31.3936	-24.5166	31.3936	-12.962
							31.5055	-49.6789	31.5255	51.7445	31.5053	-42.3088	31.5053	-12.6505	31.5063	-44.1179	31.5062	11.4172	31.5063	6.10311	31.5065	4.5496	31.5065	-28.7701	31.5065	-18.8734	31.5064	-40.7091	31.5065	-8.67103	31.5064	7.1631	31.5065	-33.6452	31.5063	22.6139	31.5063	-16.8779	31.507	-22.8534		31.5053	88.7401	31.5053	-49.5265	31.5053	-25.9251	31.5053	-13.671
							31.6172	-49.7071	31.6376	49.6231	31.6171	-42.6825	31.617	-15.5804	31.618	-44.1984	31.618	10.6324	31.618	5.32671	31.6183	5.8823	31.6182	-29.4233	31.6181	-17.8268	31.6181	-40.4026	31.6182	-9.3856	31.6181	7.43343	31.6182	-33.0972	31.618	21.7951	31.618	-16.4516	31.6187	-22.4745		31.617	102.478	31.6171	-49.9807	31.6169	-25.8225	31.6169	-11.5549
							31.7288	-50.0448	31.7495	50.0717	31.7288	-42.7457	31.7288	-16.2308	31.7296	-44.4289	31.7297	10.7547	31.7298	5.86452	31.7298	2.82875	31.7299	-27.292	31.7299	-19.1956	31.7299	-40.7868	31.7299	-9.77058	31.7299	4.99203	31.73	-33.4178	31.7298	21.1134	31.7297	-16.7906	31.7304	-23.479		31.7287	86.277	31.7287	-49.4273	31.7286	-26.307	31.7287	-12.2091
							31.8405	-49.8366	31.8613	50.3419	31.8406	-43.1251	31.8405	-16.9172	31.8414	-45.095	31.8415	10.5008	31.8414	5.12754	31.8416	4.46741	31.8416	-26.9248	31.8417	-19.8305	31.8416	-41.6668	31.8417	-10.0738	31.8417	4.86327	31.8417	-34.206	31.8415	21.5785	31.8415	-16.2143	31.8422	-24.0965		31.8405	85.0969	31.8405	-49.3278	31.8404	-26.276	31.8404	-11.7179
							31.9523	-49.7118	31.9731	49.292	31.9523	-43.7092	31.9523	-15.7401	31.9531	-45.6572	31.9532	10.4787	31.9531	5.2804	31.9534	5.4363	31.9533	-25.5191	31.9534	-19.5884	31.9533	-40.6822	31.9534	-9.81276	31.9534	5.23742	31.9535	-33.7568	31.9532	20.9203	31.9532	-17.4937	31.9539	-25.5278		31.9523	76.6494	31.9522	-49.2698	31.9522	-26.9934	31.9521	-12.391
							32.064	-49.8604	32.0849	50.4241	32.064	-43.2006	32.064	-16.2487	32.0648	-45.0279	32.0649	10.7018	32.0649	4.11579	32.0651	1.19716	32.0651	-25.0323	32.0651	-18.5129	32.0651	-40.9746	32.0652	-11.8141	32.0651	5.25351	32.0652	-33.9742	32.0649	21.415	32.065	-16.4317	32.0657	-24.2291		32.0639	72.4328	32.0639	-50.2263	32.0639	-28.0171	32.0638	-13.4796
							32.1758	-50.915	32.1967	53.6821	32.1758	-43.1628	32.1758	-13.9468	32.1766	-44.2835	32.1767	11.1608	32.1766	3.99539	32.1768	5.92702	32.1768	-24.0599	32.1769	-17.9108	32.1769	-41.3103	32.1769	-9.77903	32.1767	4.12463	32.1769	-33.9012	32.1766	18.9622	32.1766	-15.2039	32.1775	-24.0983		32.1757	74.7672	32.1756	-50.5448	32.1756	-27.189	32.1755	-14.4616
							32.2875	-49.8291	32.3085	51.5924	32.2874	-43.9692	32.2874	-14.438	32.2883	-45.4977	32.2883	10.1097	32.2883	2.68728	32.2887	2.86922	32.2886	-22.2438	32.2886	-18.3951	32.2884	-41.7142	32.2885	-9.21446	32.2885	4.84015	32.2887	-34.0602	32.2883	18.4938	32.2883	-15.9062	32.2892	-25.2597		32.2875	66.7812	32.2874	-49.5709	32.2873	-27.2069	32.2873	-15.0647
							32.3992	-50.3873	32.4203	47.2616	32.3991	-43.5983	32.3991	-15.1099	32.4001	-45.5213	32.4	9.84207	32.4001	1.49708	32.4003	0.926211	32.4003	-21.6179	32.4002	-17.402	32.4002	-41.8645	32.4003	-10.1151	32.4002	6.46445	32.4004	-33.8722	32.4001	17.6604	32.4001	-17.248	32.401	-24.4954		32.3992	63.9923	32.3991	-48.7137	32.3991	-26.9125	32.3991	-13.767
							32.511	-49.4529	32.532	48.9716	32.5108	-43.521	32.5108	-14.5798	32.5118	-46.2386	32.5117	9.81853	32.5118	0.736536	32.5121	3.0304	32.512	-21.7009	32.5119	-16.3979	32.5119	-41.2736	32.512	-9.98846	32.512	4.24842	32.5122	-34.8668	32.5118	17.2612	32.5118	-16.8982	32.5128	-25.5152		32.5108	63.4691	32.5108	-49.2747	32.5108	-27.0636	32.5108	-14.5477
							32.6227	-50.6373	32.6438	47.0336	32.6226	-43.5598	32.6226	-14.3679	32.6235	-46.2919	32.6235	11.9448	32.6236	1.37015	32.6238	1.32775	32.6238	-21.7594	32.6237	-18.1763	32.6237	-41.4233	32.6237	-8.61604	32.6237	5.0765	32.6237	-34.5477	32.6236	18.1993	32.6236	-16.4899	32.6245	-25.5168		32.6225	62.6185	32.6226	-49.4202	32.6224	-29.1481	32.6224	-13.9533
							32.7343	-50.7944	32.7557	48.0433	32.7344	-44.1464	32.7343	-13.2913	32.7352	-45.941	32.7352	10.978	32.7353	0.704623	32.7356	1.75841	32.7354	-21.1139	32.7354	-18.0926	32.7354	-42.0659	32.7354	-9.72791	32.7354	2.06746	32.7355	-34.3261	32.7353	18.8849	32.7353	-15.6114	32.7363	-26.6486		32.7343	59.8035	32.7342	-49.5748	32.7342	-28.4407	32.7342	-14.4211
							32.846	-50.8023	32.8675	48.0136	32.8461	-43.6968	32.846	-13.7973	32.847	-46.3616	32.847	12.471	32.8469	1.13848	32.8473	2.06973	32.8472	-19.7478	32.8472	-17.4529	32.8472	-41.7882	32.8472	-11.0898	32.8472	4.5954	32.8473	-34.4889	32.847	16.597	32.847	-16.1672	32.848	-27.0373		32.846	55.7646	32.846	-49.3088	32.8459	-29.3374	32.8458	-14.8922
							32.9578	-50.7053	32.9793	44.4068	32.9578	-44.6173	32.9577	-13.8453	32.9586	-46.8387	32.9587	10.7862	32.9586	0.00441569	32.9589	1.2264	32.9589	-19.964	32.9589	-17.8706	32.9589	-42.4644	32.959	-8.93347	32.9589	4.33393	32.959	-34.6997	32.9588	17.4609	32.9588	-17.198	32.9597	-25.861		32.9577	52.8099	32.9576	-49.2229	32.9576	-28.4578	32.9576	-14.9821
							33.0695	-50.0997	33.0911	47.0336	33.0695	-43.5128	33.0695	-14.3545	33.0704	-46.558	33.0705	10.1748	33.0704	0.513335	33.0707	2.32512	33.0706	-19.5029	33.0706	-17.7385	33.0706	-42.8349	33.0707	-9.93358	33.0707	4.43335	33.0707	-35.1698	33.0704	15.9267	33.0705	-15.1118	33.0715	-25.6569		33.0695	52.8723	33.0694	-48.9133	33.0694	-28.476	33.0694	-13.8451
							33.1812	-51.0162	33.2029	44.3183	33.1813	-43.7942	33.1812	-14.02	33.1821	-44.9941	33.1822	9.5767	33.1821	0.824051	33.1824	2.12674	33.1824	-19.6838	33.1824	-19.15	33.1824	-42.6581	33.1824	-11.4202	33.1822	5.38425	33.1825	-34.9903	33.1821	14.2388	33.1821	-16.0684	33.1832	-26.6743		33.1812	51.1657	33.1812	-48.6589	33.1812	-29.3893	33.1811	-15.6377
							33.293	-50.8327	33.3148	49.3889	33.2929	-44.1215	33.2929	-15.5787	33.2939	-46.7194	33.2939	7.64545	33.2939	-0.299352	33.2941	2.14558	33.2941	-18.6	33.2941	-16.7066	33.2941	-43.0818	33.294	-11.1874	33.294	4.86422	33.2943	-35.7416	33.2939	13.5232	33.2939	-16.7452	33.295	-25.5365		33.2929	48.0809	33.2929	-48.3642	33.2929	-29.2047	33.2928	-17.1626
							33.4047	-50.8876	33.4266	45.0793	33.4046	-44.4476	33.4046	-14.3188	33.4056	-46.133	33.4055	5.75944	33.4056	-0.53625	33.4059	5.18975	33.4058	-18.7114	33.4057	-17.9869	33.4057	-42.4141	33.4058	-11.8778	33.4057	5.5986	33.406	-36.0211	33.4056	15.0677	33.4056	-16.7665	33.4068	-26.7636		33.4046	52.8854	33.4046	-48.269	33.4046	-30.5366	33.4045	-16.7478
							33.5164	-50.7016	33.5383	46.7526	33.5164	-44.0074	33.5163	-13.8185	33.5173	-44.6446	33.5173	5.69325	33.5173	-0.663163	33.5176	2.61328	33.5176	-19.4524	33.5175	-19.2411	33.5175	-43.2203	33.5175	-11.8993	33.5175	4.86404	33.5177	-36.2075	33.5174	13.1756	33.5173	-16.2473	33.5185	-27.7879		33.5164	52.0329	33.5164	-48.7426	33.5163	-30.3723	33.5163	-17.4751
							33.6282	-51.0095	33.6501	49.3903	33.6281	-44.8484	33.628	-12.5859	33.6291	-44.5696	33.6291	3.82468	33.6291	-0.719433	33.6294	1.81661	33.6293	-18.1395	33.6293	-17.2776	33.6293	-43.4709	33.6293	-11.4005	33.6293	3.98524	33.6293	-35.9025	33.6291	14.7368	33.6291	-16.0543	33.6303	-27.1417		33.628	53.7582	33.6281	-47.9949	33.628	-30.6615	33.6279	-18.5447
							33.7397	-50.6897	33.7619	46.5302	33.7398	-44.9822	33.7398	-15.411	33.7407	-46.0311	33.7407	3.32431	33.7409	-0.518834	33.7411	2.3304	33.7409	-17.2638	33.741	-18.0648	33.7409	-44.1807	33.741	-10.9574	33.741	2.81693	33.7411	-36.2113	33.7409	13.8684	33.7408	-16.4371	33.7421	-27.7801		33.7398	52.878	33.7398	-49.1463	33.7397	-30.6171	33.7396	-16.2721
							33.8516	-50.7112	33.8737	44.0458	33.8515	-44.0496	33.8516	-13.1228	33.8524	-45.5124	33.8525	1.6448	33.8526	-1.0036	33.8528	2.41247	33.8526	-18.7812	33.8527	-17.4521	33.8526	-44.0261	33.8527	-11.7325	33.8527	2.50544	33.8528	-36.2369	33.8526	13.9753	33.8525	-15.3027	33.8537	-27.2096		33.8515	49.8713	33.8514	-49.7664	33.8514	-30.7514	33.8514	-16.9993
							33.9633	-50.4645	33.9855	46.9072	33.9632	-44.0202	33.9633	-12.6901	33.9642	-45.6856	33.9643	-0.496026	33.9642	-1.48878	33.9645	1.69231	33.9644	-17.9097	33.9645	-16.5682	33.9644	-43.9666	33.9645	-10.3664	33.9644	3.82197	33.9646	-36.3892	33.9643	12.212	33.9643	-14.8914	33.9655	-28.4535		33.9632	47.9688	33.9631	-49.712	33.9631	-31.5639	33.9632	-19.0045
							34.075	-49.9587	34.0973	45.659	34.0749	-43.935	34.075	-13.9204	34.0759	-46.2832	34.076	0.57319	34.076	-2.82589	34.0762	2.01959	34.0762	-16.1469	34.0762	-18.349	34.076	-44.4783	34.0762	-11.5236	34.0762	5.00576	34.0763	-35.9014	34.076	10.7507	34.076	-15.9927	34.0773	-27.8858		34.075	45.6907	34.0749	-49.9655	34.0749	-30.388	34.0749	-17.0271
							34.1867	-50.7901	34.2092	46.2674	34.1868	-44.6285	34.1867	-12.3005	34.1877	-45.339	34.1877	0.295817	34.1877	-3.05022	34.188	2.16085	34.1879	-17.7788	34.188	-20.2375	34.1879	-43.7084	34.188	-11.6077	34.1878	4.89084	34.1881	-36.2837	34.1877	13.1055	34.1876	-15.6674	34.189	-27.638		34.1867	46.9882	34.1866	-49.318	34.1866	-31.323	34.1866	-18.6222
							34.2985	-50.6011	34.321	44.3596	34.2984	-45.4305	34.2983	-13.0953	34.2994	-45.4757	34.2994	0.603738	34.2994	-3.16587	34.2997	0.953066	34.2996	-17.4499	34.2996	-18.1939	34.2996	-43.9647	34.2996	-9.4058	34.2995	4.10253	34.2998	-36.5112	34.2994	14.313	34.2993	-14.2724	34.3008	-28.4528		34.2984	44.4227	34.2984	-50.0128	34.2983	-31.3755	34.2983	-18.9898
							34.4102	-51.2433	34.4328	46.372	34.4101	-44.8827	34.4101	-14.312	34.4111	-45.6112	34.4111	0.0433351	34.4111	-3.93907	34.4114	2.10022	34.4114	-17.3152	34.4113	-18.3384	34.4113	-43.4499	34.4113	-9.0065	34.4113	5.079	34.4116	-36.6916	34.4112	11.41	34.4111	-15.6738	34.4126	-28.4671		34.4102	38.8098	34.4101	-49.7186	34.4101	-31.9495	34.4101	-18.8525
							34.522	-51.4314	34.5445	49.2089	34.5219	-44.0552	34.5219	-13.8433	34.5229	-45.2276	34.5229	-1.66155	34.5229	-2.57376	34.5231	1.44456	34.5231	-17.3744	34.5231	-18.9308	34.523	-44.6122	34.523	-11.8955	34.5231	4.78302	34.5233	-36.8932	34.523	9.94016	34.5229	-15.0229	34.5243	-28.9398		34.5219	38.7448	34.5219	-49.5912	34.5218	-32.6471	34.5218	-19.4308
							34.6337	-51.6746	34.6563	46.5867	34.6336	-45.8028	34.6336	-14.0575	34.6346	-44.916	34.6346	-1.64854	34.6346	-3.98029	34.6349	2.64122	34.6348	-16.7995	34.6348	-17.0856	34.6347	-44.7092	34.6348	-13.0285	34.6348	2.84873	34.6349	-36.9145	34.6347	9.15927	34.6346	-15.8778	34.6361	-29.0993		34.6335	35.6018	34.6335	-49.9386	34.6336	-32.0668	34.6335	-18.6023
							34.7454	-51.7223	34.7681	48.9806	34.7453	-45.817	34.7453	-14.6127	34.7463	-45.8843	34.7463	-3.77203	34.7464	-5.1015	34.7466	2.34214	34.7466	-15.7848	34.7465	-18.1387	34.7465	-44.7451	34.7465	-11.2521	34.7465	1.98345	34.7466	-37.258	34.7464	9.44864	34.7463	-16.7261	34.7478	-28.5486		34.7452	40.6703	34.7453	-50.6094	34.7451	-31.9054	34.7451	-18.3447
							34.8571	-52.206	34.88	45.7441	34.857	-45.0376	34.857	-13.6898	34.8579	-46.6567	34.8581	-6.14907	34.8581	-5.1166	34.8584	2.221	34.8583	-15.7552	34.8583	-18.0068	34.8582	-44.4712	34.8583	-12.6673	34.8582	2.88784	34.8584	-37.1374	34.8582	9.38974	34.8581	-16.2867	34.8595	-28.6369		34.857	33.407	34.8569	-49.3742	34.8569	-33.2995	34.8569	-19.3532
							34.9688	-51.9607	34.9918	42.2459	34.9688	-45.4305	34.9688	-14.0886	34.9697	-45.4953	34.9698	-5.35902	34.9697	-6.47776	34.9701	2.19817	34.97	-17.7617	34.97	-17.6295	34.97	-45.4924	34.97	-13.4683	34.97	6.60314	34.9701	-37.7417	34.9699	10.6228	34.9698	-16.0633	34.9713	-29.8902		34.9687	35.012	34.9687	-49.8747	34.9686	-33.3088	34.9686	-18.9017
							35.0805	-51.3227	35.1036	44.7236	35.0805	-45.6596	35.0805	-14.1525	35.0815	-46.7622	35.0815	-5.98074	35.0814	-6.7722	35.0817	1.20222	35.0817	-16.7227	35.0817	-18.2754	35.0817	-44.8024	35.0817	-13.6341	35.0817	3.94952	35.0819	-37.4582	35.0816	8.50151	35.0815	-15.0373	35.083	-28.7055		35.0805	30.5765	35.0804	-49.7056	35.0804	-32.924	35.0803	-18.8418
							35.1922	-51.6235	35.2154	44.5214	35.1921	-45.3891	35.1922	-13.9699	35.1932	-45.2143	35.1933	-4.66844	35.1932	-7.44329	35.1935	1.35213	35.1934	-17.713	35.1935	-17.6485	35.1934	-44.7985	35.1935	-11.2688	35.1935	5.25144	35.1936	-37.5854	35.1933	9.07309	35.1933	-15.5957	35.1948	-30.02		35.1922	31.1546	35.1921	-50.4056	35.192	-33.1606	35.192	-20.8855
							35.304	-51.547	35.3272	45.1964	35.3037	-45.7331	35.3039	-13.8357	35.3049	-45.9003	35.305	-5.70328	35.3049	-6.28751	35.3052	2.42862	35.3051	-17.0761	35.3052	-17.7414	35.3052	-44.7616	35.3052	-10.6775	35.3051	6.1219	35.3054	-37.4279	35.305	8.74273	35.3049	-16.5064	35.3066	-30.0504		35.3039	28.597	35.3039	-49.8416	35.3038	-33.0747	35.3038	-20.6962
							35.4157	-51.8986	35.439	46.8475	35.4153	-44.9863	35.4156	-14.9099	35.4167	-45.1585	35.4166	-5.82424	35.4167	-6.48376	35.417	3.87811	35.4169	-16.3639	35.4169	-19.3751	35.4168	-44.6992	35.4168	-13.6041	35.4168	3.01007	35.4171	-37.6648	35.4168	7.4785	35.4167	-16.0639	35.4184	-30.8203		35.4157	28.6783	35.4157	-50.1837	35.4156	-33.8	35.4156	-20.1826
							35.5274	-51.9036	35.5508	46.2513	35.5268	-45.5697	35.5273	-15.2212	35.5284	-45.9182	35.5283	-5.56385	35.5284	-6.78098	35.5286	2.30373	35.5286	-16.8212	35.5286	-18.6091	35.5285	-44.8806	35.5286	-10.8463	35.5286	3.4535	35.5288	-37.4026	35.5285	5.21947	35.5284	-16.7164	35.5301	-29.342		35.5274	27.608	35.5275	-49.9585	35.5274	-35.4005	35.5273	-19.8973
							35.6391	-51.9377	35.6625	47.0855	35.6384	-45.1566	35.639	-14.9876	35.6401	-46.4475	35.6401	-6.75668	35.6402	-7.873	35.6404	1.01401	35.6404	-16.5952	35.6403	-19.2162	35.6403	-44.792	35.6403	-10.7577	35.6403	3.6328	35.6406	-38.0258	35.6402	7.05565	35.6401	-15.6417	35.6419	-30.5148		35.639	26.1794	35.6392	-49.6557	35.639	-34.7229	35.639	-20.4726
							35.7508	-51.8517	35.7744	45.9149	35.75	-44.9188	35.7508	-15.3422	35.7519	-47.0501	35.7518	-8.89885	35.7519	-8.35846	35.7522	1.17152	35.7522	-16.866	35.7521	-19.702	35.752	-44.9295	35.752	-12.1582	35.752	3.89489	35.7522	-38.1953	35.752	5.60067	35.7519	-16.1052	35.7537	-30.0465		35.7508	22.2936	35.751	-49.9632	35.7506	-34.3	35.7506	-19.4899
							35.8625	-51.4725	35.8861	44.0406	35.8617	-44.8467	35.8625	-14.9364	35.8635	-47.2963	35.8635	-7.82415	35.8636	-7.83667	35.8639	3.33852	35.8637	-18.1386	35.8638	-19.7273	35.8638	-44.5407	35.8638	-10.6777	35.8638	1.03818	35.8639	-37.973	35.8637	6.23011	35.8636	-16.081	35.8654	-31.5278		35.8625	22.0299	35.8627	-49.5462	35.8624	-33.94	35.8624	-18.6098
							35.9742	-51.881	35.9981	44.059	35.9733	-45.9684	35.9743	-14.6156	35.9753	-46.4381	35.9752	-8.92706	35.9753	-8.97471	35.9757	0.332575	35.9755	-15.8513	35.9755	-21.0786	35.9755	-45.6731	35.9756	-11.705	35.9755	2.35987	35.9757	-37.8837	35.9755	7.16704	35.9753	-16.2668	35.9771	-31.3745		35.9742	23.4259	35.9745	-50.8047	35.9741	-34.8326	35.9741	-19.3319
							36.086	-52.4844	36.1098	44.7567	36.0848	-45.0862	36.086	-13.9007	36.087	-46.7013	36.087	-9.71209	36.087	-9.9018	36.0873	0.702589	36.0872	-17.4023	36.0872	-19.6428	36.0872	-45.4369	36.0873	-12.6107	36.0873	2.17313	36.0874	-37.6875	36.0872	7.23793	36.0871	-15.9084	36.0888	-30.3671		36.086	17.5917	36.0862	-49.473	36.0859	-35.4068	36.0858	-17.8742
							36.1978	-52.5766	36.2216	46.6758	36.1964	-45.8124	36.1977	-14.219	36.1987	-46.549	36.1988	-9.97984	36.1987	-9.68188	36.199	2.86002	36.199	-17.2583	36.199	-18.0278	36.199	-44.9914	36.199	-12.0231	36.199	2.72327	36.1992	-37.6458	36.1988	7.89945	36.1988	-14.9644	36.2006	-31.2761		36.1977	17.6003	36.198	-49.3064	36.1976	-34.6621	36.1975	-18.5566
							36.3095	-53.2705	36.3334	44.8197	36.3081	-45.3642	36.3095	-15.553	36.3105	-46.4871	36.3105	-9.93838	36.3104	-10.2666	36.3107	1.63582	36.3107	-16.1983	36.3107	-19.0354	36.3107	-45.7192	36.3108	-13.5855	36.3106	2.80579	36.3109	-37.9987	36.3106	5.03709	36.3104	-15.0692	36.3124	-30.3851		36.3095	18.3171	36.3098	-50.0845	36.3094	-34.8994	36.3094	-17.8724
							36.4212	-52.2716	36.4453	43.6666	36.4196	-45.4619	36.4211	-15.8285	36.4222	-47.3496	36.4222	-10.4252	36.4222	-10.2007	36.4225	0.878488	36.4224	-16.3127	36.4224	-20.1088	36.4223	-45.2501	36.4224	-12.1426	36.4224	3.21057	36.4227	-37.8176	36.4223	7.27532	36.4222	-15.9776	36.4241	-30.9932		36.4212	18.0024	36.4216	-50.4597	36.4211	-36.1045	36.421	-13.6701
							36.5329	-53.2023	36.5571	42.4628	36.5311	-45.8469	36.5327	-15.6545	36.5339	-46.7258	36.5339	-10.3396	36.5339	-9.42232	36.5342	0.239326	36.5342	-17.4479	36.5341	-19.9201	36.534	-46.0662	36.5341	-11.2171	36.5341	3.31702	36.5344	-38.3642	36.5341	4.7954	36.5339	-16.6322	36.5359	-30.2307		36.5329	14.3223	36.5333	-50.1091	36.5328	-35.9769	36.5328	-11.4696
							36.6446	-52.8068	36.6687	45.885	36.6427	-46.5543	36.6446	-18.255	36.6456	-46.7116	36.6457	-9.95032	36.6457	-10.6084	36.646	1.56152	36.6459	-17.24	36.6458	-21.1049	36.6458	-45.8699	36.6459	-10.8641	36.6458	1.88377	36.6461	-37.9393	36.6458	5.95489	36.6456	-16.6858	36.6477	-31.5387		36.6446	13.5662	36.6451	-50.887	36.6445	-35.4899	36.6445	-8.7109
							36.7564	-53.0939	36.7806	44.2452	36.7544	-45.3512	36.7563	-17.9792	36.7574	-46.0708	36.7574	-10.9559	36.7574	-9.97841	36.7577	-1.82342	36.7577	-16.4321	36.7576	-21.8128	36.7576	-45.2128	36.7576	-11.7036	36.7576	3.73173	36.7577	-38.3722	36.7576	5.08732	36.7574	-16.0359	36.7594	-33.0059		36.7562	13.7499	36.7569	-49.8148	36.7562	-35.6267	36.7561	-7.96891
							36.8681	-52.7135	36.8924	46.8566	36.866	-46.0377	36.868	-17.6022	36.869	-46.4876	36.8691	-11.9038	36.8692	-10.1336	36.8694	0.625443	36.8693	-16.1386	36.8693	-20.2336	36.8693	-45.994	36.8694	-12.7218	36.8693	1.27549	36.8695	-38.4652	36.8693	4.21232	36.8691	-16.1912	36.8712	-31.5312		36.868	12.7153	36.8687	-50.1369	36.8679	-36.5927	36.8678	-7.06523
							36.9798	-53.0029	37.0042	46.8786	36.9775	-46.216	36.9797	-17.7327	36.9808	-47.0945	36.9808	-12.3243	36.9809	-10.1134	36.9812	-0.179906	36.981	-16.6068	36.981	-21.751	36.981	-45.2578	36.9811	-13.0832	36.981	2.56975	36.9812	-38.5198	36.981	4.92917	36.9808	-15.4828	36.9829	-32.2441		36.9797	14.5598	36.9803	-50.5803	36.9797	-35.81	36.9796	-4.47718
							37.0915	-52.9831	37.116	45.5425	37.0892	-46.3955	37.0915	-14.9358	37.0925	-47.0354	37.0926	-12.485	37.0925	-10.7062	37.0928	0.647064	37.0928	-18.7321	37.0928	-23.1851	37.0928	-45.7896	37.0928	-13.4579	37.0928	1.37846	37.093	-38.3217	37.0928	4.72936	37.0926	-15.9623	37.0946	-32.5863		37.0914	14.468	37.0921	-50.4916	37.0913	-36.1308	37.0914	-3.56429
							37.2032	-52.6525	37.2278	45.3708	37.2008	-46.2048	37.2032	-14.8677	37.2042	-46.6379	37.2043	-12.1446	37.2043	-11.4914	37.2045	1.47082	37.2045	-16.2319	37.2045	-23.3339	37.2045	-46.034	37.2045	-13.1965	37.2045	2.2023	37.2047	-38.546	37.2044	4.2394	37.2043	-16.2088	37.2064	-32.1795		37.2033	9.69721	37.2039	-50.1024	37.2031	-37.1407	37.2031	-1.04566
							37.315	-53.22	37.3397	44.0739	37.3124	-45.819	37.315	-14.5878	37.316	-48.1481	37.316	-12.1423	37.316	-11.952	37.3163	1.56319	37.3162	-15.9681	37.3163	-24.4915	37.3162	-46.0959	37.3163	-13.7212	37.3162	3.50997	37.3165	-38.1578	37.3161	3.57708	37.316	-16.9245	37.3182	-33.2534		37.315	9.15917	37.3157	-50.4985	37.3149	-36.7582	37.3148	-0.30919
							37.4267	-52.1943	37.4515	45.9455	37.4238	-46.2733	37.4265	-14.7747	37.4277	-47.8552	37.4278	-12.4833	37.4277	-12.905	37.428	-0.415662	37.4279	-15.0269	37.428	-25.5961	37.428	-46.281	37.4279	-11.5451	37.4278	2.30867	37.4282	-38.2681	37.4279	3.91284	37.4277	-17.6183	37.4299	-32.7983		37.4267	10.5619	37.4275	-50.7815	37.4266	-37.1919	37.4265	0.299598
							37.5384	-53.1461	37.5633	43.4129	37.5354	-46.1336	37.5383	-13.5817	37.5395	-48.6927	37.5394	-13.3488	37.5395	-11.2761	37.5398	0.695917	37.5397	-15.6754	37.5396	-24.7493	37.5397	-44.2663	37.5397	-11.8583	37.5396	-0.164351	37.5399	-38.5221	37.5396	2.60776	37.5394	-17.182	37.5417	-33.4018		37.5384	11.4902	37.5392	-50.162	37.5383	-36.9633	37.5383	1.26847
							37.6502	-53.0533	37.675	43.3056	37.6471	-46.3441	37.6501	-14.333	37.6512	-47.772	37.6512	-15.8108	37.6512	-11.6335	37.6515	-0.0780998	37.6515	-15.1432	37.6514	-24.7135	37.6514	-44.518	37.6514	-12.9555	37.6513	3.69362	37.6521	-38.6519	37.6514	1.04051	37.6512	-17.7629	37.6535	-33.9623		37.6502	9.96445	37.6512	-50.4759	37.65	-36.8613	37.65	2.17307
							37.7618	-52.8629	37.7868	46.3739	37.7587	-46.3774	37.7618	-16.0318	37.763	-46.6411	37.7629	-15.2246	37.763	-11.901	37.7632	2.21857	37.7632	-15.3551	37.7631	-26.696	37.763	-44.7038	37.7631	-13.5733	37.7631	1.83983	37.7633	-38.5307	37.7631	2.03289	37.7629	-16.363	37.7652	-33.1242		37.7618	9.1239	37.7629	-50.8313	37.7618	-37.4056	37.7617	0.514359
							37.8736	-53.3905	37.8988	46.8167	37.8702	-46.8842	37.8735	-15.8841	37.8746	-47.9147	37.8745	-16.0366	37.8747	-12.6399	37.875	0.491969	37.8749	-15.1255	37.8748	-26.1515	37.8748	-45.2956	37.8749	-12.8043	37.8748	1.37794	37.875	-39.0867	37.8748	1.35027	37.8747	-16.576	37.877	-32.829		37.8735	7.82977	37.8747	-51.0816	37.8734	-37.1919	37.8734	-0.0965012
							37.9853	-52.8245	38.0104	42.9394	37.9818	-46.856	37.9853	-16.4046	37.9862	-45.113	37.9864	-15.7833	37.9864	-12.7411	37.9867	0.993413	37.9866	-15.1906	37.9866	-26.43	37.9866	-45.1901	37.9866	-12.1086	37.9866	0.780485	37.9868	-39.3298	37.9866	0.762839	37.9864	-15.669	37.9886	-33.7136		37.9852	9.4414	37.9862	-52.3543	37.9851	-37.5173	37.9851	2.20401
							38.097	-52.5768	38.1223	44.7051	38.0935	-46.9253	38.097	-15.9025	38.098	-47.4597	38.0981	-16.8051	38.098	-13.9099	38.0985	0.2943	38.0983	-18.3912	38.0984	-27.2131	38.0983	-44.9003	38.0983	-13.8282	38.0983	4.60657	38.0985	-39.3106	38.0984	0.621317	38.0981	-16.3868	38.1004	-33.3221		38.097	8.6774	38.098	-51.8923	38.0968	-37.3911	38.0969	2.84302
							38.2087	-53.5207	38.2341	41.8221	38.2051	-45.141	38.2087	-15.086	38.2098	-48.0232	38.2098	-14.8464	38.2098	-12.7076	38.2101	-1.21417	38.21	-15.0829	38.2101	-26.9748	38.21	-44.0501	38.21	-14.4528	38.21	1.23436	38.2103	-39.5093	38.2101	0.870821	38.2099	-15.8454	38.2122	-34.1187		38.2087	5.25332	38.2098	-51.1915	38.2087	-37.392	38.2086	3.34565
							38.3204	-53.0162	38.3459	41.0009	38.3166	-46.5708	38.3205	-16.5636	38.3215	-46.8348	38.3216	-14.2065	38.3215	-14.0932	38.3218	-0.137157	38.3218	-15.9487	38.3218	-27.9535	38.3218	-43.8812	38.3218	-11.6387	38.3217	2.31502	38.322	-39.5558	38.3217	1.01096	38.3216	-16.3332	38.3239	-33.5043		38.3204	6.18937	38.3216	-51.6163	38.3203	-37.8747	38.3203	3.05656
							38.4322	-52.53	38.4577	39.8333	38.4282	-46.7245	38.4321	-17.3545	38.4332	-48.1058	38.4334	-14.875	38.4333	-15.2376	38.4335	-1.54557	38.4336	-15.4771	38.4336	-28.3608	38.4336	-42.4118	38.4336	-13.719	38.4334	0.83112	38.4337	-39.1439	38.4334	0.990834	38.4332	-17.1582	38.4357	-34.7482		38.4321	6.86402	38.4333	-52.0454	38.4321	-37.8699	38.432	4.77067
							38.5439	-52.605	38.5695	41.8597	38.5398	-47.0097	38.5438	-15.1869	38.545	-47.3714	38.545	-15.0358	38.545	-14.6524	38.5453	-1.44413	38.5453	-17.2845	38.5453	-28.8296	38.5452	-40.9311	38.5452	-13.1226	38.5451	1.25597	38.5455	-39.5192	38.5452	-1.05191	38.545	-16.7253	38.5475	-34.2596		38.5439	4.06158	38.5451	-51.3913	38.5438	-37.5941	38.5438	4.73875
							38.6557	-52.9008	38.6813	42.1128	38.6513	-46.5755	38.6555	-14.7142	38.6568	-47.8456	38.6567	-17.469	38.6567	-14.5938	38.6571	0.323363	38.657	-14.8754	38.6569	-28.8398	38.6569	-39.3847	38.6569	-13.5239	38.6569	3.78998	38.6573	-39.3099	38.6569	-1.4333	38.6567	-16.0411	38.6592	-34.0677		38.6557	3.68325	38.657	-51.3876	38.6556	-37.5595	38.6555	3.58699
							38.7674	-52.1885	38.7931	40.7136	38.7629	-47.2952	38.7672	-15.0718	38.7685	-47.2162	38.7684	-16.7515	38.7685	-14.8603	38.7688	0.482323	38.7687	-16.6161	38.7686	-28.5208	38.7686	-37.0574	38.7686	-13.2986	38.7686	1.94782	38.769	-39.5657	38.7687	-0.831387	38.7684	-17.8362	38.771	-34.2752		38.7672	4.30593	38.7687	-51.7568	38.7673	-38.1904	38.7672	4.04692
							38.879	-52.744	38.9049	44.2326	38.8745	-46.6051	38.879	-14.9953	38.8802	-47.6816	38.8802	-17.4118	38.8802	-14.7096	38.8805	-0.00783106	38.8803	-15.522	38.8804	-30.1619	38.8804	-36.4196	38.8804	-14.5716	38.8804	1.57128	38.8806	-39.3295	38.8804	-2.28149	38.8802	-17.0392	38.8828	-34.8956		38.879	3.72868	38.8805	-51.9729	38.8788	-37.6336	38.8789	4.06217
							38.9908	-52.3946	39.0167	41.7056	38.9862	-46.7943	38.9908	-14.8253	38.9918	-47.0688	38.9919	-17.8534	38.9919	-15.2678	38.9923	-0.572341	38.9921	-16.3349	38.9921	-29.3035	38.9921	-34.3449	38.9921	-13.9884	38.9921	2.23912	38.9923	-39.6649	38.9922	1.03425	38.9919	-17.0167	38.9945	-34.2537		38.9906	4.05279	38.9921	-51.9831	38.9904	-37.9071	38.9906	4.36604
							39.1024	-53.0698	39.1285	44.8297	39.0978	-45.8847	39.1025	-14.6113	39.1036	-46.6823	39.1036	-19.3404	39.1036	-15.329	39.104	-0.967888	39.1038	-15.0958	39.1039	-29.1071	39.1038	-33.9393	39.1039	-13.4778	39.1038	0.656118	39.1041	-39.2739	39.1039	-0.515513	39.1036	-17.7685	39.1062	-34.6313		39.1023	-0.818425	39.1039	-51.4335	39.1024	-38.4666	39.1023	5.5153
							39.2142	-52.8545	39.2403	43.7629	39.2093	-46.0222	39.2142	-14.3158	39.2153	-48.841	39.2154	-19.5301	39.2153	-15.5152	39.2156	-0.715223	39.2156	-15.0604	39.2156	-30.0443	39.2156	-32.1837	39.2156	-13.8714	39.2156	2.00969	39.2158	-39.2376	39.2157	0.64761	39.2154	-17.345	39.2179	-35.0083		39.2142	1.56406	39.2157	-51.8587	39.2141	-38.5033	39.2139	5.44124
							39.326	-52.1711	39.3521	43.2367	39.3209	-47.0355	39.3259	-12.5731	39.327	-47.6421	39.3271	-19.3291	39.327	-16.7895	39.3274	-1.84204	39.3273	-14.9041	39.3274	-29.4088	39.3273	-30.7581	39.3274	-14.7724	39.3273	1.56122	39.3275	-39.3125	39.3273	-0.332216	39.3271	-17.1183	39.3297	-34.9472		39.3258	-0.163956	39.3274	-52.3384	39.3259	-38.5985	39.3258	4.43892
							39.4377	-52.3501	39.4639	42.0844	39.4326	-47.1384	39.4377	-13.154	39.4388	-48.0795	39.4388	-19.3181	39.4388	-16.1888	39.4391	-1.09649	39.4391	-15.9514	39.4391	-31.3259	39.4391	-29.8892	39.439	-15.9123	39.4389	-0.398013	39.4393	-38.8594	39.439	-1.83783	39.4387	-17.4068	39.4415	-34.7201		39.4375	1.55861	39.4393	-52.7109	39.4376	-38.8392	39.4376	4.41402
							39.5494	-53.0362	39.5758	46.7263	39.544	-47.2811	39.5493	-14.8952	39.5506	-47.6839	39.5505	-19.0978	39.5505	-15.9793	39.5508	-1.72797	39.5508	-16.2234	39.5508	-31.561	39.5507	-30.245	39.5506	-14.5884	39.5507	2.14736	39.551	-39.4016	39.5508	-2.89645	39.5505	-17.2439	39.5532	-35.367		39.5492	-0.995351	39.551	-51.4471	39.5493	-38.8991	39.5493	2.8127
							39.6612	-52.6044	39.6876	43.7068	39.6556	-47.3955	39.661	-13.8724	39.6622	-48.1978	39.6622	-18.7222	39.6623	-16.8148	39.6626	-0.389746	39.6625	-16.0634	39.6624	-30.9029	39.6624	-28.2241	39.6623	-13.1096	39.6623	0.332776	39.6628	-39.8061	39.6625	-1.95071	39.6622	-17.3669	39.665	-34.7185		39.661	-0.985041	39.6628	-51.7547	39.661	-39.2775	39.661	4.27198
							39.7729	-52.6846	39.7993	48.1837	39.7672	-47.5762	39.7728	-13.6914	39.774	-48.2072	39.774	-19.1448	39.774	-16.4465	39.7743	-0.424372	39.7743	-15.565	39.7742	-32.1131	39.7742	-27.5826	39.774	-15.1067	39.7741	3.06994	39.7745	-38.5422	39.7742	-2.50562	39.774	-17.5249	39.7768	-36.0085		39.7727	-1.57281	39.7746	-52.1005	39.7728	-40.327	39.7727	4.59662
							39.8846	-53.2742	39.9111	45.6646	39.8789	-47.1732	39.8845	-15.165	39.8858	-48.7478	39.8856	-19.7136	39.8857	-16.1851	39.8861	-1.86476	39.886	-17.4354	39.8859	-32.6107	39.8859	-26.3534	39.886	-13.4423	39.8859	1.40678	39.8861	-39.9539	39.886	-4.0415	39.8857	-17.2096	39.8886	-36.0146		39.8843	-0.186019	39.8864	-52.3554	39.8844	-40.0926	39.8844	3.89472
							39.9963	-52.7115	40.0229	42.7185	39.9904	-48.0416	39.9963	-14.0114	39.9974	-48.8403	39.9974	-18.8025	39.9975	-16.7809	39.9978	-1.66829	39.9976	-16.0432	39.9977	-33.1668	39.9976	-25.5467	39.9977	-13.8521	39.9977	0.866415	39.9979	-39.3472	39.9977	-1.67586	39.9975	-16.748	40.0003	-35.4593		39.9961	-1.39806	39.9979	-52.4559	39.9961	-40.2831	39.9961	4.58204
							40.108	-52.8529	40.1347	44.2017	40.102	-47.7031	40.108	-14.0648	40.109	-48.88	40.1092	-21.062	40.1092	-16.3112	40.1095	-3.04195	40.1093	-17.4407	40.1094	-33.126	40.1094	-25.3586	40.1094	-15.6209	40.1094	0.372741	40.1096	-39.1256	40.1095	-2.89193	40.1092	-17.5416	40.112	-35.7675		40.1078	-0.375046	40.1098	-52.6011	40.1076	-39.9677	40.1078	4.37904
							40.2197	-52.6832	40.2465	43.784	40.2136	-48.1638	40.2197	-13.7646	40.2208	-47.8172	40.2209	-20.7777	40.2208	-15.9279	40.2212	-5.41102	40.2211	-14.7883	40.2211	-32.8539	40.2211	-24.0376	40.2211	-15.2483	40.2211	-0.587666	40.2214	-39.0053	40.2212	-4.13114	40.2209	-17.7216	40.2237	-36.5353		40.2196	-3.34604	40.2216	-51.9966	40.2196	-40.3825	40.2196	3.95073
							40.3315	-52.6663	40.3583	43.5227	40.3253	-47.2166	40.3315	-12.2791	40.3326	-48.8659	40.3326	-21.221	40.3326	-15.9985	40.3329	-4.61388	40.3329	-15.7298	40.3329	-32.5995	40.3329	-23.9759	40.3329	-15.5267	40.3328	-0.03039	40.3331	-39.6154	40.3329	-3.33788	40.3326	-16.886	40.3355	-35.8391		40.3313	-1.36111	40.3334	-52.3555	40.3314	-40.1321	40.3313	5.35594
							40.4432	-53.2203	40.4702	41.5987	40.4369	-47.9326	40.4432	-15.3092	40.4443	-48.7735	40.4444	-22.9529	40.4443	-17.53	40.4446	-6.27505	40.4446	-15.9929	40.4446	-33.8675	40.4446	-24.3362	40.4446	-14.2232	40.4445	0.023155	40.4449	-40.0745	40.4445	-2.30313	40.4443	-17.1652	40.4472	-35.6704		40.4432	-3.06335	40.4451	-52.1341	40.4431	-40.8368	40.443	5.57778
							40.5549	-53.0254	40.5819	43.3404	40.5483	-47.7281	40.5548	-15.1703	40.556	-47.5446	40.5561	-22.1615	40.5561	-16.3016	40.5564	-6.77418	40.5563	-16.5036	40.5563	-33.8551	40.5563	-23.1387	40.5562	-15.5283	40.5561	0.533264	40.5566	-39.5772	40.5562	-3.56648	40.556	-17.9382	40.559	-35.7056		40.5548	-3.20207	40.5569	-52.3268	40.5548	-40.6334	40.5548	4.17573
							40.6667	-54.1634	40.6938	44.1707	40.6599	-47.3618	40.6666	-14.0264	40.6678	-47.9153	40.6678	-21.4642	40.6678	-17.3139	40.6681	-5.7757	40.6681	-16.4529	40.668	-35.6238	40.668	-23.0005	40.668	-15.3994	40.6678	0.764881	40.6684	-39.9979	40.6681	-4.38948	40.6677	-17.6069	40.6708	-35.8249		40.6666	-2.66908	40.6687	-51.8877	40.6665	-40.6678	40.6665	4.57397
							40.7784	-53.1812	40.8055	42.5159	40.7716	-47.3094	40.7783	-13.4902	40.7796	-48.2876	40.7795	-21.6666	40.7795	-15.0143	40.7798	-8.10257	40.7798	-16.8165	40.7797	-33.1474	40.7797	-24.1148	40.7797	-16.6217	40.7794	-1.14479	40.7801	-39.9196	40.7797	-3.85599	40.7795	-18.2596	40.7825	-36.5691		40.7784	-2.76376	40.7805	-51.7931	40.7783	-40.7155	40.7783	4.88126
							40.8901	-52.8903	40.9173	44.624	40.8832	-48.0787	40.89	-14.2657	40.8913	-47.924	40.891	-22.5805	40.8913	-16.5882	40.8916	-6.79883	40.8915	-16.4964	40.8915	-34.4343	40.8914	-22.834	40.8915	-13.2763	40.8913	-0.172291	40.8917	-39.2642	40.8914	-3.78126	40.8912	-16.7733	40.8943	-36.7058		40.89	-3.66233	40.8923	-52.0677	40.8899	-41.4576	40.8899	5.67228
							41.0019	-53.4825	41.0291	44.8942	40.9948	-48.103	41.0017	-14.1682	41.0029	-49.2276	41.0029	-22.1052	41.003	-17.33	41.0033	-8.07882	41.0032	-16.9308	41.0032	-34.3306	41.0032	-23.1322	41.0032	-13.3016	41.003	-0.991927	41.0035	-39.3337	41.0031	-3.41508	41.003	-17.4519	41.0061	-37.4631		41.0017	-2.7954	41.004	-52.0572	41.0016	-41.6549	41.0016	6.26785
							41.1135	-53.8502	41.1409	43.3017	41.1063	-47.0768	41.1135	-13.0195	41.1146	-48.34	41.1147	-21.6502	41.1148	-16.3529	41.1151	-7.48498	41.1149	-15.0777	41.1149	-34.0442	41.1149	-21.7672	41.1149	-13.5354	41.1149	-2.46606	41.1152	-39.8158	41.1149	-4.57166	41.1147	-17.7196	41.1177	-36.1306		41.1134	-4.75176	41.1154	-51.6787	41.1134	-41.2709	41.1134	4.51923
							41.2252	-53.6382	41.2527	41.7705	41.218	-47.7656	41.2251	-13.2998	41.2264	-47.6227	41.2264	-22.975	41.2263	-16.6347	41.2268	-9.2225	41.2267	-16.2004	41.2267	-33.7531	41.2267	-21.4816	41.2267	-15.8845	41.2266	-1.57264	41.2269	-39.7823	41.2267	-5.42395	41.2265	-16.0223	41.2295	-36.9014		41.2252	-5.89777	41.2272	-52.0953	41.2248	-40.7468	41.2251	4.88855
							41.337	-53.7968	41.3645	41.1271	41.3296	-48.2177	41.3368	-13.9543	41.3381	-49.3261	41.3381	-21.6204	41.3381	-18.4473	41.3384	-10.4527	41.3383	-15.4069	41.3384	-34.4614	41.3384	-21.8523	41.3384	-13.3923	41.3383	-0.765974	41.3386	-39.0284	41.3384	-4.78835	41.3382	-18.503	41.3413	-36.1551		41.337	-5.19934	41.3393	-51.2694	41.3366	-40.7874	41.3368	6.48226
							41.4487	-54.0987	41.4764	41.287	41.4411	-47.0037	41.4485	-14.5105	41.4498	-48.8064	41.4499	-22.5881	41.4499	-17.3692	41.4501	-11.667	41.4501	-14.8709	41.4501	-37.3395	41.4501	-22.8768	41.4502	-15.3534	41.45	-2.73754	41.4504	-38.2417	41.45	-5.15837	41.4499	-18.014	41.4531	-36.4005		41.4487	-5.11927	41.451	-51.7775	41.4486	-42.06	41.4485	3.50888
							41.5605	-53.682	41.5882	42.156	41.5528	-47.6267	41.5601	-13.2902	41.5615	-49.4082	41.5617	-21.4441	41.5616	-17.6736	41.5619	-10.3322	41.5618	-15.1293	41.5619	-37.9831	41.5619	-21.8071	41.5618	-16.287	41.5617	-2.84749	41.5621	-38.7089	41.5618	-4.42149	41.5615	-18.2501	41.5648	-37.0974		41.5604	-3.31851	41.5628	-51.9036	41.5603	-41.4402	41.5603	4.01946
							41.6722	-53.6778	41.7	39.3261	41.6643	-47.3419	41.6718	-14.3288	41.6733	-50.1768	41.6733	-23.8117	41.6733	-17.7122	41.6736	-11.4985	41.6736	-14.9031	41.6736	-35.9584	41.6735	-21.5541	41.6735	-14.1378	41.6735	-1.20683	41.6739	-37.8305	41.6735	-3.72397	41.6733	-18.3402	41.6766	-37.3885		41.6721	-7.70861	41.6746	-52.3515	41.6721	-41.8374	41.672	3.75027
							41.784	-53.8807	41.8118	38.7316	41.7758	-48.4427	41.7835	-14.8243	41.785	-48.7065	41.785	-24.02	41.7851	-19.0024	41.7854	-12.4707	41.7853	-15.2256	41.7853	-35.6504	41.7852	-21.3983	41.7852	-14.4729	41.7852	-1.72643	41.7856	-37.3232	41.7852	-6.24866	41.785	-18.4208	41.7883	-37.407		41.7839	-4.36359	41.7864	-51.7117	41.7838	-41.5657	41.7838	4.32151
							41.8957	-53.978	41.9235	39.6204	41.8874	-48.5052	41.8952	-14.0879	41.8968	-48.9907	41.8966	-24.3094	41.8968	-19.6	41.8971	-11.5991	41.8971	-16.4471	41.897	-36.5477	41.897	-21.8589	41.897	-15.4968	41.8969	-0.963055	41.8974	-36.9893	41.8971	-6.40186	41.8968	-17.437	41.9001	-37.2061		41.8955	-7.59894	41.8981	-51.8722	41.8955	-42.041	41.8954	2.29882
							42.0074	-54.2439	42.0353	40.0803	41.9991	-47.7883	42.007	-14.0136	42.0085	-48.7195	42.0085	-25.1236	42.0085	-19.4318	42.0089	-11.3953	42.0088	-15.4706	42.0088	-36.4959	42.0087	-21.2203	42.0087	-15.0767	42.0087	-1.64014	42.009	-36.0014	42.0088	-7.03214	42.0085	-19.5892	42.0119	-37.0063		42.0072	-5.98377	42.0099	-52.3749	42.0071	-42.3735	42.0071	7.02022
							42.119	-54.0333	42.1471	44.7974	42.1107	-47.4318	42.1187	-13.6451	42.1201	-49.4115	42.1202	-24.0831	42.1202	-20.8083	42.1206	-14.0349	42.1204	-15.787	42.1205	-36.9938	42.1204	-21.4948	42.1204	-16.8666	42.1204	-2.78328	42.1207	-36.0983	42.1206	-5.81522	42.1202	-18.7716	42.1237	-37.6805		42.119	-7.39232	42.1216	-52.6876	42.1189	-42.8581	42.1188	4.06768
							42.2307	-54.3791	42.259	43.4234	42.2223	-48.5776	42.2304	-14.839	42.2319	-48.4619	42.2319	-23.8015	42.2319	-20.8203	42.2323	-13.512	42.2322	-15.8373	42.2322	-36.2895	42.2322	-21.2472	42.2322	-17.6442	42.2322	-3.37266	42.2325	-34.7391	42.2324	-6.94152	42.232	-17.3904	42.2353	-37.6846		42.2307	-6.723	42.2333	-51.8782	42.2306	-42.5554	42.2305	2.31615
							42.3424	-54.0969	42.3708	40.6549	42.3338	-49.1443	42.3421	-14.5873	42.3436	-49.0139	42.3437	-25.0122	42.3436	-20.1758	42.3439	-13.4416	42.3439	-15.9448	42.3439	-36.0583	42.3439	-19.3176	42.344	-18.6272	42.3439	-2.03084	42.3442	-33.818	42.3441	-6.72944	42.3437	-18.3722	42.3471	-38.2315		42.3424	-7.64414	42.3449	-52.2477	42.3422	-42.6363	42.3423	3.65832
							42.4542	-53.8965	42.4826	41.9471	42.4454	-47.9763	42.4538	-15.1397	42.4553	-49.0632	42.4554	-24.8244	42.4553	-20.3035	42.4557	-14.6771	42.4557	-15.2394	42.4557	-37.3552	42.4557	-21.1474	42.4557	-18.46	42.4556	-2.63189	42.4559	-32.4355	42.4557	-5.17078	42.4554	-17.9183	42.4588	-37.4455		42.4542	-8.71607	42.4569	-52.4791	42.4538	-43.413	42.454	5.04814
							42.5659	-53.9575	42.5944	38.9328	42.5571	-48.9429	42.5655	-14.8983	42.5671	-50.0223	42.5672	-25.1392	42.5671	-19.8806	42.5674	-14.5628	42.5674	-15.8703	42.5674	-35.995	42.5674	-20.6678	42.5674	-17.7056	42.5673	-2.00639	42.5677	-30.2626	42.5675	-6.33058	42.5671	-18.2207	42.5706	-37.6836		42.5659	-10.6669	42.5687	-51.8578	42.5658	-42.2121	42.5658	6.89412
							42.6776	-53.4266	42.7062	41.6257	42.6686	-48.0667	42.6771	-14.5373	42.6789	-48.2323	42.6788	-25.389	42.6788	-20.2641	42.6792	-15.248	42.6791	-16.2986	42.6792	-37.3476	42.679	-19.9769	42.679	-18.5795	42.679	-0.719956	42.6795	-28.427	42.6792	-7.86441	42.6788	-19.1895	42.6824	-38.5573		42.6777	-9.56172	42.6805	-51.6797	42.6776	-42.8272	42.6775	4.59488
							42.7894	-53.7504	42.8181	37.7441	42.7801	-48.3476	42.7888	-14.1526	42.7905	-49.4498	42.7905	-25.8335	42.7905	-19.7163	42.7909	-16.6443	42.7908	-16.4571	42.7908	-37.4656	42.7907	-21.2785	42.7908	-19.8017	42.7908	-3.48098	42.7912	-28.2877	42.791	-7.36732	42.7905	-19.3163	42.7941	-38.4907		42.7893	-12.504	42.7922	-52.2778	42.7892	-42.8568	42.7892	6.26938
							42.9011	-53.6216	42.9297	40.8682	42.8918	-48.6424	42.9006	-13.931	42.9023	-49.4746	42.9023	-26.25	42.9023	-20.4855	42.9027	-16.9803	42.9026	-17.0847	42.9025	-37.6944	42.9025	-19.5358	42.9025	-19.8244	42.9025	-1.69786	42.9029	-26.6316	42.9027	-8.09045	42.9023	-18.96	42.9059	-38.8532		42.9011	-9.84233	42.904	-52.3777	42.901	-42.9729	42.901	5.39933
							43.0128	-54.5936	43.0415	39.4996	43.0034	-47.9765	43.0123	-14.3068	43.0141	-48.2092	43.014	-26.6588	43.0141	-21.5147	43.0144	-16.7067	43.0144	-15.4153	43.0142	-38.5251	43.0142	-20.0772	43.0143	-19.6009	43.0142	-0.0183292	43.0145	-26.1441	43.0144	-7.6807	43.014	-19.2535	43.0177	-39.0137		43.0127	-10.7516	43.0158	-51.1847	43.0127	-43.2122	43.0126	6.84772
							43.1245	-55.3532	43.1534	46.3416	43.1149	-48.8736	43.124	-14.8242	43.1257	-48.8924	43.1257	-25.5609	43.1258	-20.8668	43.1261	-16.4075	43.126	-16.4296	43.1261	-38.1393	43.126	-19.668	43.126	-21.0628	43.126	-3.12417	43.1263	-25.5544	43.1262	-10.3921	43.1258	-17.8235	43.1294	-38.9593		43.1245	-7.71243	43.1276	-51.1392	43.1244	-42.4862	43.1244	5.00333
							43.2362	-56.4459	43.2652	41.2274	43.2265	-48.5285	43.2356	-15.2593	43.2374	-50.3282	43.2375	-26.0284	43.2375	-19.5443	43.2379	-15.7941	43.2377	-16.5632	43.2377	-38.3748	43.2377	-20.4889	43.2377	-21.369	43.2377	-2.55746	43.238	-24.6888	43.2379	-10.0758	43.2375	-19.4129	43.2411	-38.3219		43.2362	-9.14185	43.2392	-52.3192	43.2361	-42.9063	43.236	4.89773
							43.3479	-55.47	43.377	44.3489	43.3382	-47.6495	43.3474	-14.7623	43.3491	-49.5062	43.3492	-26.804	43.3491	-20.257	43.3495	-18.1289	43.3494	-17.9628	43.3495	-38.3829	43.3495	-21.4814	43.3495	-22.7508	43.3494	-2.07811	43.3498	-24.3317	43.3497	-8.69638	43.3492	-19.0107	43.3528	-37.6204		43.3479	-12.0667	43.351	-51.2483	43.3478	-42.9963	43.3477	4.04543
							43.4597	-54.7629	43.4888	44.4957	43.4498	-47.769	43.4591	-14.1961	43.4609	-49.6143	43.461	-28.0172	43.4609	-21.5233	43.4613	-17.7616	43.4612	-16.9646	43.4612	-38.0255	43.4612	-21.0307	43.4613	-22.4991	43.4612	-1.42374	43.4615	-23.1663	43.4613	-9.28722	43.461	-20.5531	43.4646	-38.0297		43.4597	-13.9702	43.4625	-51.264	43.4596	-43.0495	43.4595	6.42677
							43.5714	-54.7425	43.6006	42.2346	43.5614	-47.3126	43.5708	-15.6017	43.5727	-49.3138	43.5727	-27.5713	43.5726	-21.5307	43.573	-17.6341	43.5729	-17.4446	43.573	-38.9923	43.5729	-20.7948	43.573	-22.675	43.5728	-2.52886	43.5733	-22.9684	43.573	-8.48102	43.5726	-19.4401	43.5764	-39.0538		43.5714	-11.7078	43.5743	-51.7519	43.571	-42.9362	43.5712	4.83444
							43.6832	-55.1918	43.7125	39.1907	43.6729	-47.2461	43.6824	-16.1231	43.6843	-49.3896	43.6844	-27.1696	43.6843	-20.8551	43.6847	-19.8075	43.6846	-17.0847	43.6847	-38.5226	43.6846	-21.2327	43.6846	-23.9332	43.6845	-0.929846	43.685	-22.0394	43.6848	-8.95499	43.6843	-19.2793	43.6882	-39.7528		43.6831	-10.7184	43.6864	-51.3102	43.683	-43.0561	43.683	4.99064
							43.7949	-54.5837	43.8243	41.2797	43.7844	-48.6182	43.7941	-15.0345	43.7961	-50.0445	43.7961	-27.0885	43.7961	-21.1229	43.7965	-18.8679	43.7962	-16.7209	43.7963	-38.4283	43.7963	-20.413	43.7963	-24.4747	43.7963	-0.862598	43.7968	-21.6642	43.7965	-7.59763	43.7961	-18.3209	43.7999	-39.2029		43.7948	-13.0098	43.7981	-51.6598	43.7948	-42.3964	43.7948	3.92403
							43.9066	-54.6706	43.936	43.0973	43.8961	-48.2296	43.9059	-15.3273	43.9078	-48.9228	43.9078	-27.0736	43.9077	-22.3989	43.9082	-18.2572	43.9079	-16.5078	43.9081	-39.4614	43.908	-20.2234	43.908	-26.4861	43.908	-0.563531	43.9085	-20.6813	43.9083	-8.6204	43.9078	-18.0808	43.9117	-39.0691		43.9066	-12.5903	43.9099	-51.0641	43.9065	-43.2008	43.9065	2.8862
							44.0183	-54.4372	44.0478	44.568	44.0077	-48.4669	44.0175	-16.1337	44.0196	-49.6156	44.0195	-27.18	44.0195	-22.4408	44.02	-19.4555	44.0199	-16.7196	44.0198	-39.2661	44.0197	-21.1445	44.0198	-25.761	44.0198	-0.161662	44.0201	-20.9542	44.02	-6.82521	44.0196	-18.5114	44.0234	-39.4175		44.0182	-13.7236	44.0217	-51.3804	44.0182	-42.6502	44.0182	3.90389
							44.1301	-55.0413	44.1596	41.0974	44.1192	-47.8917	44.1292	-16.0148	44.1313	-48.9896	44.1313	-28.2495	44.1313	-22.1223	44.1317	-20.1474	44.1316	-15.6968	44.1315	-40.7967	44.1314	-19.8738	44.1315	-25.2086	44.1315	-1.11017	44.1317	-20.5292	44.1317	-8.26897	44.1313	-19.5825	44.1352	-39.5498		44.1299	-11.5157	44.1335	-50.7653	44.1298	-43.6634	44.1298	3.72499
							44.2417	-54.7893	44.2714	39.5368	44.2309	-48.1183	44.2409	-15.7367	44.2429	-48.4829	44.243	-27.9208	44.2431	-22.1553	44.2434	-23.1173	44.2433	-17.002	44.2433	-39.7816	44.243	-21.159	44.2433	-26.2904	44.2432	-1.82829	44.2436	-20.0291	44.2435	-9.31814	44.243	-19.8079	44.2469	-39.5922		44.2416	-14.2265	44.2451	-51.5708	44.2416	-43.483	44.2416	3.72385
							44.3534	-55.4413	44.3833	35.5711	44.3424	-47.8087	44.3527	-17.615	44.3546	-49.1076	44.3548	-28.3323	44.3547	-22.685	44.355	-20.5825	44.355	-16.2111	44.355	-39.5458	44.355	-19.9422	44.355	-23.5555	44.355	-2.10963	44.3553	-19.2703	44.3552	-10.8387	44.3548	-19.706	44.3586	-40.1417		44.3535	-14.0072	44.3569	-51.0153	44.3534	-43.137	44.3533	4.47892
							44.4652	-54.7599	44.4951	40.4145	44.4541	-48.7898	44.4643	-15.9338	44.4664	-49.2797	44.4665	-28.2276	44.4664	-21.78	44.4667	-20.5257	44.4667	-16.1408	44.4668	-41.3021	44.4667	-20.2445	44.4667	-24.3356	44.4667	-3.29108	44.4671	-19.9358	44.467	-9.9385	44.4665	-19.2866	44.4704	-39.2042		44.4652	-14.7652	44.4687	-51.1109	44.4651	-43.6834	44.465	4.05938
							44.5769	-55.539	44.6069	37.1939	44.5656	-47.9081	44.576	-16.0724	44.5781	-47.6583	44.5782	-28.0862	44.5781	-22.8038	44.5785	-20.5726	44.5785	-17.2892	44.5785	-39.1303	44.5785	-19.9629	44.5785	-21.9026	44.5783	-3.2919	44.5788	-19.6806	44.5786	-10.3726	44.5782	-19.3637	44.5822	-38.635		44.5769	-13.3496	44.5804	-50.5525	44.5768	-43.7537	44.5768	2.87393
							44.6887	-55.3612	44.7187	36.7207	44.6771	-47.8462	44.6877	-16.0144	44.6899	-45.8565	44.69	-28.3369	44.6898	-22.1057	44.6902	-21.0203	44.6902	-17.0269	44.6902	-40.5448	44.6902	-20.5941	44.6901	-21.4866	44.6901	-4.29918	44.6906	-18.7245	44.6903	-11.0381	44.6899	-21.8023	44.6939	-39.0511		44.6886	-14.2714	44.692	-51.9456	44.6885	-44.3212	44.6885	2.41276
							44.8004	-55.4369	44.8305	38.3026	44.7888	-48.348	44.7994	-15.2735	44.8016	-40.5822	44.8016	-28.25	44.8016	-22.8975	44.802	-20.4235	44.802	-15.2091	44.802	-40.5439	44.8018	-20.0021	44.8018	-21.6672	44.8018	-5.04858	44.8023	-18.5325	44.8021	-9.38854	44.8016	-22.8332	44.8057	-40.1511		44.8004	-16.47	44.8041	-51.6622	44.8003	-43.9763	44.8003	4.16272
							44.9121	-55.5128	44.9423	35.419	44.9005	-48.3054	44.911	-16.8234	44.9134	-39.5313	44.9133	-28.9065	44.9133	-22.6456	44.9138	-22.0111	44.9137	-17.5832	44.9136	-41.0649	44.9136	-20.7218	44.9135	-20.7519	44.9136	-6.51377	44.914	-17.8263	44.9138	-10.6676	44.9133	-23.3426	44.9175	-39.9021		44.9121	-16.4869	44.9158	-51.5613	44.9121	-44.2965	44.912	4.4269
							45.0239	-55.0606	45.054	39.6758	45.0121	-48.5712	45.0227	-17.5039	45.0251	-36.31	45.025	-29.2547	45.0251	-23.5719	45.0255	-21.3724	45.0254	-16.9609	45.0253	-41.8335	45.0253	-20.2778	45.0253	-19.6221	45.0253	-6.83871	45.0258	-17.6256	45.0256	-11.8369	45.0251	-23.9691	45.0292	-39.7813		45.0237	-13.9135	45.0276	-52.5394	45.0237	-44.107	45.0237	5.30894
							45.1357	-55.6138	45.1658	37.3729	45.1237	-48.7876	45.1345	-17.6369	45.1368	-32.8486	45.1368	-29.4292	45.1368	-24.317	45.1372	-22.1149	45.1372	-18.1221	45.1371	-41.0386	45.137	-20.7099	45.137	-20.3421	45.137	-3.50961	45.1374	-17.685	45.1373	-10.9197	45.1368	-23.9843	45.141	-39.4795		45.1355	-15.2943	45.1393	-52.5582	45.1353	-44.4839	45.1353	2.43338
							45.2472	-55.3291	45.2776	39.6047	45.2352	-48.8982	45.2462	-16.4423	45.2485	-31.6947	45.2485	-29.818	45.2486	-24.1635	45.249	-21.7182	45.2488	-17.6324	45.2488	-40.9515	45.2488	-20.4054	45.2487	-21.5427	45.2487	-4.15761	45.2491	-16.804	45.2491	-10.8334	45.2486	-25.1889	45.2528	-39.7412		45.2472	-13.9463	45.2511	-52.4509	45.2471	-44.1231	45.2471	3.96629
							45.3589	-56.0843	45.3895	38.5392	45.3468	-49.594	45.3579	-17.7979	45.3602	-31.3499	45.3603	-29.114	45.3602	-24.7104	45.3607	-21.911	45.3605	-18.0525	45.3606	-41.4898	45.3603	-19.5157	45.3605	-20.7098	45.3604	-3.6283	45.3609	-17.2812	45.3608	-10.5282	45.3603	-26.3678	45.3644	-40.5376		45.3589	-14.1523	45.3628	-52.3232	45.3588	-44.5344	45.3587	3.97996
							45.4707	-55.4295	45.5013	36.7446	45.4583	-49.2343	45.4696	-15.9786	45.4719	-29.4928	45.472	-28.5814	45.4718	-25.0795	45.4723	-21.422	45.4722	-17.6977	45.4723	-39.2162	45.4721	-21.95	45.4722	-20.9513	45.4722	-4.04036	45.4726	-17.1165	45.4726	-11.2099	45.472	-25.546	45.4762	-40.7129		45.4708	-15.2295	45.4746	-52.4629	45.4705	-44.5007	45.4705	3.38105
							45.5824	-55.5085	45.6131	37.0288	45.5699	-48.6071	45.5813	-16.0218	45.5836	-27.9821	45.5838	-27.8519	45.5836	-25.2792	45.584	-21.5079	45.584	-16.5507	45.584	-40.7539	45.584	-20.1576	45.5839	-19.8666	45.584	-3.6385	45.5844	-17.088	45.5842	-11.2824	45.5838	-25.6794	45.5879	-39.9079		45.5824	-14.8768	45.5863	-52.393	45.5823	-45.1737	45.5823	3.85948
							45.6942	-55.4603	45.7249	36.8221	45.6816	-48.1934	45.6931	-17.4016	45.6954	-27.0341	45.6955	-28.1989	45.6954	-25.8067	45.6958	-22.3177	45.6957	-18.2097	45.6958	-39.8615	45.6958	-20.5243	45.6957	-19.2907	45.6956	-5.0741	45.6961	-17.1655	45.6959	-12.467	45.6954	-27.0627	45.6997	-40.0904		45.6942	-17.4281	45.6982	-52.8009	45.694	-45.7297	45.6941	2.68161
							45.8058	-55.2726	45.8368	36.1474	45.793	-48.2794	45.8047	-18.3941	45.8072	-26.7813	45.8071	-28.7296	45.8072	-25.0889	45.8075	-23.5511	45.8075	-16.9813	45.8075	-41.145	45.8073	-21.201	45.8073	-18.5809	45.8074	-4.9143	45.8079	-16.8684	45.8076	-9.81864	45.8071	-26.7007	45.8115	-40.0705		45.8059	-17.2861	45.81	-53.8577	45.8058	-45.2345	45.8057	3.0777
							45.9176	-55.2892	45.9486	35.1237	45.9047	-48.8711	45.9163	-16.9911	45.9189	-26.6625	45.9188	-27.3277	45.9189	-25.1411	45.9193	-23.332	45.9192	-17.007	45.9191	-41.0058	45.9191	-20.9756	45.919	-19.3062	45.9191	-6.52297	45.9196	-17.5027	45.9194	-11.9378	45.9188	-27.4406	45.9232	-40.5421		45.9176	-15.6258	45.9217	-53.1574	45.9175	-44.6206	45.9174	3.42452
							46.0294	-55.8498	46.0602	36.6237	46.0162	-49.4019	46.0281	-18.0446	46.0306	-27.4124	46.0306	-28.5061	46.0306	-24.289	46.0311	-22.7593	46.031	-16.0877	46.0309	-41.1111	46.0308	-20.6896	46.0307	-19.7104	46.0308	-4.62241	46.0313	-16.7342	46.0311	-12.6945	46.0306	-26.6308	46.035	-40.5267		46.0293	-14.5404	46.0335	-53.4789	46.0292	-45.2178	46.0292	4.66814
							46.141	-55.6197	46.1721	37.7157	46.1279	-48.8387	46.1397	-17.8814	46.1424	-25.0873	46.1423	-28.4216	46.1424	-23.8552	46.1427	-21.7508	46.1427	-16.7578	46.1426	-42.2896	46.1426	-21.6506	46.1425	-18.2716	46.1426	-5.22328	46.1429	-17.2749	46.1429	-11.3218	46.1423	-26.5816	46.1468	-41.256		46.141	-16.2962	46.1453	-52.9155	46.1408	-44.8845	46.1408	4.6197
							46.2527	-55.5661	46.2839	38.2538	46.2395	-48.8195	46.2515	-16.5262	46.254	-24.5209	46.254	-28.3541	46.2541	-24.3567	46.2544	-23.988	46.2543	-16.9299	46.2543	-41.5547	46.2543	-20.2964	46.2542	-19.9129	46.2543	-4.95693	46.2547	-16.3383	46.2546	-13.2698	46.2541	-28.1069	46.2585	-41.3559		46.2527	-17.7794	46.257	-52.7832	46.2526	-45.5799	46.2525	3.21637
							46.3645	-55.2303	46.3957	37.0601	46.351	-48.5245	46.3632	-16.9099	46.3657	-21.1958	46.3658	-29.4358	46.3658	-24.4509	46.3662	-23.9946	46.366	-17.9296	46.366	-41.6038	46.366	-21.2605	46.3659	-17.6699	46.366	-4.35046	46.3664	-16.4965	46.3665	-12.5171	46.3658	-29.1619	46.3702	-41.2564		46.3644	-18.9391	46.3687	-52.8622	46.3643	-44.9412	46.3643	3.31021
							46.4762	-55.7113	46.5075	38.4595	46.4627	-48.2906	46.4749	-15.6365	46.4775	-22.7331	46.4775	-29.7902	46.4774	-25.3853	46.4778	-25.703	46.4778	-16.2109	46.4778	-42.1587	46.4776	-21.1285	46.4777	-18.9069	46.4778	-5.51573	46.4782	-16.6269	46.4781	-12.6187	46.4776	-29.9742	46.4819	-40.2373		46.4761	-17.466	46.4805	-53.3536	46.4761	-44.9796	46.4761	2.96205
							46.5879	-55.3936	46.6193	35.4349	46.5743	-48.9778	46.5866	-16.8848	46.5892	-22.1232	46.5893	-29.2249	46.5892	-25.3406	46.5896	-25.3913	46.5896	-18.1608	46.5896	-42.6795	46.5893	-21.8135	46.5894	-19.8842	46.5895	-6.89579	46.5899	-16.8629	46.5897	-12.6621	46.5893	-29.3905	46.5937	-41.0089		46.5879	-18.5694	46.5923	-53.343	46.5878	-44.9727	46.5878	3.32604
							46.6996	-55.309	46.7311	35.1936	46.6859	-49.2392	46.6983	-16.4596	46.701	-21.9002	46.701	-29.9585	46.7009	-25.1489	46.7013	-24.88	46.7013	-16.8673	46.7013	-42.4732	46.7013	-21.2488	46.7012	-18.5569	46.7011	-6.30005	46.7017	-16.4841	46.7014	-13.3873	46.7009	-30.3282	46.7055	-40.7897		46.6997	-17.7588	46.7041	-54.1234	46.6996	-45.5352	46.6995	3.05019
							46.8114	-55.574	46.843	37.3097	46.7973	-49.2512	46.8099	-18.0709	46.8127	-21.105	46.8128	-29.6732	46.8127	-24.8167	46.813	-25.4087	46.813	-16.7467	46.813	-42.182	46.813	-20.9132	46.8128	-17.7058	46.8128	-4.21935	46.8134	-16.642	46.8132	-12.8472	46.8126	-30.4287	46.8172	-40.7511		46.8114	-18.4157	46.8159	-52.8798	46.8113	-45.7482	46.8112	2.30601
							46.9231	-55.0801	46.9547	40.9703	46.9089	-49.241	46.9216	-18.6603	46.9244	-20.9201	46.9244	-30.0197	46.9244	-25.3666	46.9248	-26.469	46.9248	-17.9095	46.9247	-42.4489	46.9247	-20.611	46.9245	-17.9067	46.9246	-4.69534	46.9252	-16.0707	46.9249	-12.8355	46.9243	-29.8449	46.929	-41.0808		46.9231	-18.3078	46.9276	-53.033	46.9232	-45.148	46.923	0.984302
							47.0348	-55.7282	47.0663	35.0473	47.0206	-49.0658	47.0333	-16.7207	47.0361	-21.3455	47.0362	-28.7473	47.0361	-26.1839	47.0365	-26.2035	47.0365	-16.7701	47.0364	-42.3496	47.0364	-19.5802	47.0362	-18.7556	47.0364	-5.32479	47.0369	-16.1595	47.0368	-12.6054	47.0361	-30.5313	47.0408	-40.9125		47.0349	-20.7041	47.0394	-54.0085	47.0347	-45.6764	47.0347	3.41261
							47.1466	-55.5788	47.1783	35.6502	47.1322	-49.8489	47.145	-17.6672	47.1479	-20.9579	47.1478	-29.0571	47.1479	-25.5246	47.1483	-26.5391	47.1482	-17.2674	47.1481	-41.7239	47.1481	-19.4289	47.148	-19.0402	47.1481	-4.35353	47.1485	-16.2828	47.1484	-13.0075	47.1478	-31.4996	47.1526	-40.3256		47.1465	-18.8735	47.1512	-53.4031	47.1464	-46.2144	47.1465	2.49747
							47.2583	-55.5564	47.2901	37.7603	47.2437	-50.0935	47.2567	-17.2966	47.2596	-19.0505	47.2596	-30.379	47.2596	-26.1189	47.26	-24.7557	47.2598	-18.0699	47.2598	-43.619	47.2598	-21.4926	47.2597	-19.4315	47.2598	-5.28235	47.2603	-16.5283	47.2604	-13.0673	47.2596	-32.1108	47.2643	-40.6641		47.2582	-18.8261	47.2629	-53.3053	47.258	-45.6002	47.258	2.8748
							47.37	-55.9164	47.4019	35.0782	47.3553	-50.3339	47.3685	-17.7455	47.3713	-18.8004	47.3714	-28.6352	47.3714	-26.1441	47.3718	-26.2314	47.3716	-19.0829	47.3716	-43.2242	47.3716	-21.1619	47.3714	-18.398	47.3716	-4.62643	47.372	-15.9945	47.3719	-13.651	47.3713	-31.1861	47.3759	-40.9568		47.3699	-19.4098	47.3746	-53.2276	47.3698	-44.906	47.3698	2.04688
							47.4817	-55.6166	47.5137	34.4372	47.467	-49.1622	47.4802	-15.6914	47.483	-21.2754	47.4831	-29.6328	47.483	-25.8693	47.4834	-27.3131	47.4833	-21.0577	47.4834	-43.1581	47.4833	-20.5917	47.4832	-18.8637	47.4833	-5.89707	47.4837	-16.118	47.4839	-10.6738	47.4831	-32.1221	47.4877	-40.5852		47.4817	-18.9814	47.4864	-52.9014	47.4816	-45.5163	47.4815	3.05952
							47.5934	-55.4324	47.6255	35.5471	47.5786	-50.037	47.5918	-15.5446	47.5947	-20.7189	47.5948	-29.2707	47.5947	-27.2546	47.5951	-27.481	47.595	-20.339	47.5951	-43.3688	47.595	-19.6111	47.5948	-19.2136	47.595	-4.2766	47.5955	-16.2082	47.5954	-11.9582	47.5948	-32.3694	47.5995	-41.4288		47.5934	-19.4904	47.5982	-52.5326	47.5933	-46.261	47.5932	2.6497
							47.7051	-55.4777	47.7374	37.7095	47.6902	-49.3795	47.7036	-16.8814	47.7065	-21.1399	47.7065	-29.766	47.7065	-26.4167	47.7069	-27.4192	47.7068	-20.1148	47.7068	-43.038	47.7065	-20.3621	47.7066	-18.4802	47.7067	-4.32364	47.7072	-16.2426	47.7071	-12.3168	47.7066	-31.5315	47.7113	-41.5438		47.7051	-19.7798	47.7099	-52.6131	47.705	-45.9781	47.705	2.87313
							47.8169	-55.5053	47.8492	37.5193	47.8016	-49.1293	47.8152	-16.8418	47.8182	-22.872	47.8183	-29.5113	47.8182	-26.7257	47.8186	-27.4003	47.8185	-21.0065	47.8186	-43.6283	47.8186	-20.8124	47.8182	-19.531	47.8184	-5.45398	47.819	-16.9541	47.8188	-11.5526	47.8182	-32.1124	47.823	-40.8967		47.8169	-19.591	47.8217	-52.9004	47.8167	-46.379	47.8167	4.04783
							47.9286	-55.5496	47.961	37.0102	47.9133	-49.6172	47.9269	-15.2157	47.93	-20.4146	47.9299	-27.7295	47.9299	-26.2622	47.9303	-27.4034	47.9303	-23.4758	47.9303	-42.3269	47.9302	-21.5018	47.93	-20.483	47.9301	-6.14408	47.9307	-16.1104	47.9305	-12.8018	47.9299	-30.1771	47.9348	-40.861		47.9286	-21.0193	47.9335	-53.9128	47.9285	-46.322	47.9285	2.42451
							48.0403	-55.9085	48.0728	32.5049	48.0248	-50.0051	48.0386	-16.6341	48.0417	-21.1533	48.0416	-26.7106	48.0417	-25.6049	48.0421	-26.7268	48.042	-23.4035	48.0419	-44.6409	48.0419	-21.1828	48.0417	-21.936	48.0419	-5.37739	48.0424	-16.1306	48.0423	-12.8718	48.0417	-32.0321	48.0466	-40.9371		48.0404	-21.2337	48.0453	-53.6144	48.0403	-45.7333	48.0402	2.28384
							48.1521	-55.3004	48.1845	34.7896	48.1363	-49.5386	48.1503	-18.0543	48.1534	-19.4016	48.1534	-24.4155	48.1534	-26.3026	48.1538	-28.2566	48.1538	-24.9176	48.1537	-44.8508	48.1536	-21.7478	48.1535	-22.8828	48.1536	-5.74285	48.1542	-16.0161	48.1541	-13.8582	48.1534	-32.6411	48.1584	-41.5933		48.152	-20.4503	48.157	-53.7025	48.1519	-45.5073	48.1519	2.33451
							48.2638	-54.8899	48.2963	34.9097	48.2481	-50.4389	48.262	-16.6744	48.2652	-21.6273	48.2651	-21.5871	48.2651	-27.8337	48.2656	-29.2082	48.2655	-23.5382	48.2655	-44.5919	48.2654	-20.3294	48.2652	-23.4726	48.2654	-4.44664	48.2658	-15.9073	48.2657	-12.8892	48.2651	-33.3422	48.2701	-42.0575		48.2637	-20.3671	48.2688	-53.0185	48.2636	-46.0031	48.2636	2.36003
							48.3754	-55.0209	48.4081	36.6848	48.3596	-50.4592	48.3737	-16.9427	48.3768	-18.1262	48.3769	-20.6982	48.3769	-28.3079	48.3773	-27.6359	48.3771	-25.022	48.3771	-44.3286	48.3771	-20.5603	48.3769	-23.2134	48.3771	-6.08764	48.3775	-15.7114	48.3775	-14.0141	48.3769	-34.2312	48.3819	-42.0278		48.3754	-20.325	48.3805	-52.9502	48.3754	-46.7607	48.3753	0.881465
							48.4872	-56.1939	48.5199	35.7518	48.4713	-49.2305	48.4854	-17.6175	48.4886	-19.5557	48.4886	-18.4059	48.4885	-28.075	48.489	-28.8922	48.4889	-24.8145	48.4889	-43.9333	48.4888	-20.9275	48.4887	-25.6265	48.4888	-3.04377	48.4893	-16.3901	48.4892	-14.3284	48.4886	-34.0525	48.4935	-41.3836		48.4872	-21.104	48.4923	-52.5308	48.4871	-45.3981	48.487	2.22202
							48.5989	-55.8185	48.6318	31.6622	48.5828	-50.249	48.5971	-17.1477	48.6002	-19.585	48.6003	-16.5548	48.6002	-27.2773	48.6006	-30.0381	48.6006	-25.3927	48.6006	-43.5283	48.6006	-21.3784	48.6004	-24.1543	48.6005	-6.93226	48.601	-16.8334	48.601	-15.9395	48.6004	-33.2309	48.6053	-41.6146		48.5989	-23.411	48.604	-52.7467	48.5987	-46.1357	48.5987	1.52833
							48.7106	-55.6176	48.7436	37.2191	48.6944	-48.9745	48.7089	-16.709	48.712	-18.7326	48.7121	-17.6457	48.712	-27.558	48.7124	-28.6365	48.7123	-26.6364	48.7124	-44.3892	48.7123	-20.7711	48.7121	-26.7539	48.7123	-5.91589	48.7128	-16.2079	48.7126	-14.0332	48.7121	-33.1534	48.717	-42.1689		48.7106	-20.6035	48.7158	-53.0216	48.7105	-46.0145	48.7105	3.07017
							48.8223	-54.8724	48.8554	38.7515	48.8061	-50.8005	48.8205	-16.4164	48.8237	-20.4945	48.8238	-15.5792	48.8237	-27.8824	48.8241	-30.138	48.8241	-25.8493	48.8241	-44.0597	48.8239	-20.1377	48.8238	-26.4413	48.824	-7.3384	48.8245	-15.3542	48.8244	-13.5238	48.8237	-33.9229	48.8288	-40.7909		48.8224	-21.8813	48.8276	-53.4764	48.8223	-46.6302	48.8222	1.12332
							48.9341	-55.6157	48.9672	34.8337	48.9176	-49.5759	48.9321	-17.2139	48.9355	-18.3563	48.9354	-12.4713	48.9355	-27.6687	48.9359	-29.5024	48.9358	-27.942	48.9358	-44.4142	48.9354	-20.6496	48.9354	-26.1484	48.9356	-6.10463	48.9362	-16.0192	48.9361	-13.3278	48.9354	-33.9275	48.9406	-42.4854		48.9342	-21.8091	48.9394	-53.39	48.934	-46.448	48.934	2.72838
							49.0459	-55.2639	49.079	38.2807	49.0291	-49.8285	49.0439	-18.0795	49.0472	-19.3525	49.0471	-10.4116	49.0472	-28.7796	49.0476	-28.4439	49.0475	-26.5188	49.0475	-43.8394	49.0474	-21.1386	49.0472	-27.8877	49.0474	-6.95777	49.048	-16.5509	49.0478	-15.0195	49.0472	-33.819	49.0524	-42.4042		49.0459	-21.554	49.0511	-52.5008	49.0457	-46.8781	49.0456	0.950656
							49.1576	-55.2847	49.1907	38.8785	49.1407	-50.0641	49.1556	-17.0508	49.1589	-18.3839	49.1589	-9.10512	49.1589	-27.554	49.1594	-30.1633	49.1593	-26.6825	49.1592	-45.0281	49.1592	-21.3898	49.1589	-27.6507	49.1591	-6.13819	49.1597	-15.8578	49.1596	-13.4564	49.1589	-34.263	49.1641	-41.7365		49.1576	-21.9234	49.1629	-53.1686	49.1575	-46.613	49.1574	1.35784
							49.2693	-55.2048	49.3025	33.7086	49.2524	-50.2678	49.2673	-16.7112	49.2707	-21.2288	49.2707	-6.64812	49.2707	-29.6746	49.2711	-31.1042	49.271	-27.4129	49.271	-44.9354	49.2709	-19.6729	49.2707	-26.9808	49.2709	-6.49622	49.2714	-17.1279	49.2713	-14.7834	49.2706	-34.9691	49.2759	-42.1361		49.2692	-21.6172	49.2747	-53.3796	49.2691	-46.9481	49.2691	3.49082
							49.3809	-55.4817	49.4143	33.5357	49.364	-50.4909	49.379	-16.5016	49.3823	-22.3279	49.3824	-7.87852	49.3824	-30.0598	49.3828	-31.0059	49.3826	-27.563	49.3827	-45.1503	49.3826	-21.0098	49.3824	-28.1633	49.3826	-5.94678	49.3831	-16.1476	49.3831	-15.0688	49.3824	-35.1467	49.3876	-42.2311		49.3809	-20.1774	49.3865	-52.9389	49.3808	-47.4697	49.3808	4.74723
							49.4926	-55.4418	49.5262	33.4833	49.4755	-51.3788	49.4907	-17.5103	49.494	-19.852	49.4941	-6.01594	49.4942	-28.4496	49.4946	-30.3956	49.4944	-27.9701	49.4944	-44.9052	49.4944	-21.0768	49.4941	-28.586	49.4944	-6.6254	49.4948	-16.358	49.4948	-15.1809	49.4941	-35.5113	49.4993	-43.175		49.4926	-23.5156	49.4981	-53.9115	49.4926	-47.2073	49.4925	2.37404
							49.6044	-55.1681	49.638	35.2116	49.5871	-50.4873	49.6024	-17.9346	49.6058	-17.7618	49.6058	-7.38179	49.6058	-28.5145	49.6062	-31.2948	49.6061	-28.3349	49.6062	-44.7033	49.6062	-19.8166	49.6058	-28.2972	49.6061	-5.39783	49.6066	-16.4771	49.6065	-15.762	49.6059	-35.7399	49.6111	-42.7712		49.6044	-22.0793	49.6099	-53.2954	49.6042	-47.1639	49.6043	4.9021
							49.7161	-54.898	49.7498	34.9211	49.6988	-50.4546	49.7141	-17.0638	49.7176	-18.9641	49.7176	-7.83781	49.7176	-28.0313	49.7179	-30.018	49.7179	-28.0014	49.7179	-45.7692	49.7179	-20.7604	49.7176	-29.8852	49.7179	-5.36861	49.7183	-16.4235	49.7182	-15.6407	49.7176	-36.0289	49.7229	-42.6531		49.7161	-23.0188	49.7217	-52.6056	49.716	-47.9452	49.716	2.80215
							49.8278	-55.1187	49.8616	35.8551	49.8103	-50.0786	49.8258	-17.8285	49.8293	-17.5947	49.8293	-7.59002	49.8292	-26.9893	49.8297	-31.2141	49.8296	-28.7707	49.8296	-44.3569	49.8296	-20.3732	49.8293	-30.017	49.8294	-8.1661	49.8301	-16.6772	49.8299	-15.8172	49.8293	-35.5886	49.8346	-42.9294		49.8279	-22.054	49.8335	-52.9382	49.8277	-47.4933	49.8277	1.00392
							49.9396	-55.2802	49.9734	37.2542	49.9218	-50.383	49.9374	-17.3152	49.941	-19.8705	49.941	-7.73414	49.941	-28.5024	49.9415	-30.6643	49.9413	-29.4875	49.9413	-45.4712	49.9413	-21.2287	49.9409	-31.8833	49.9412	-6.55751	49.9418	-16.7071	49.9417	-14.3179	49.941	-35.873	49.9464	-42.6987		49.9396	-21.7563	49.9453	-52.9201	49.9395	-46.7882	49.9395	2.81244
							50.0513	-55.3429	50.0852	37.1523	50.0334	-50.0137	50.0492	-18.5631	50.0528	-18.8909	50.0527	-9.04438	50.0528	-28.4397	50.0531	-32.1135	50.0531	-29.1514	50.0529	-45.5868	50.053	-20.4828	50.0527	-32.3399	50.053	-4.85186	50.0535	-16.7092	50.0534	-13.7644	50.0527	-35.6184	50.0581	-42.5478		50.0513	-23.763	50.057	-52.1722	50.0512	-47.3492	50.0512	3.77363
							50.1631	-55.6351	50.1969	34.7288	50.145	-51.0623	50.1609	-17.6217	50.1645	-17.6551	50.1644	-8.30434	50.1644	-28.1313	50.1649	-30.8195	50.1648	-29.7377	50.1648	-45.6369	50.1647	-19.8206	50.1644	-31.7464	50.1647	-7.34949	50.1653	-16.8114	50.1652	-12.6028	50.1645	-36.8113	50.1699	-42.7978		50.1631	-22.3268	50.1689	-52.9199	50.163	-47.9041	50.1629	2.49864
							50.2748	-54.9323	50.3088	34.5007	50.2567	-49.6767	50.2725	-18.511	50.2762	-16.7055	50.2761	-8.0558	50.2762	-28.3638	50.2766	-32.3608	50.2766	-31.0687	50.2765	-45.8731	50.2764	-20.0686	50.2761	-32.4298	50.2764	-5.52008	50.2769	-15.6996	50.2769	-11.5277	50.2762	-35.2806	50.2817	-42.9402		50.2747	-23.0183	50.2806	-52.6684	50.2746	-48.2387	50.2747	2.10671
							50.3865	-56.0468	50.4206	32.3678	50.3683	-49.9094	50.3842	-17.5468	50.3879	-19.7084	50.3879	-6.25846	50.3879	-28.6056	50.3884	-32.1551	50.3881	-31.353	50.3882	-44.976	50.3882	-20.4205	50.3879	-32.0407	50.3881	-6.33523	50.3887	-16.9383	50.3886	-10.4192	50.3879	-36.4089	50.3934	-42.8675		50.3864	-23.3587	50.3924	-52.6174	50.3863	-47.7993	50.3864	1.58306
							50.4982	-55.4755	50.5324	33.9946	50.4798	-50.8088	50.496	-19.1168	50.4996	-20.289	50.4997	-7.34786	50.4997	-29.0481	50.5001	-33.4722	50.5	-31.0425	50.4999	-45.2387	50.4999	-20.2083	50.4996	-31.8593	50.4999	-7.52278	50.5004	-16.9777	50.5004	-13.2901	50.4997	-36.2369	50.5051	-43.2892		50.4982	-21.5871	50.504	-53.1043	50.498	-47.7953	50.4982	0.853316
							50.6099	-55.7228	50.6442	35.6517	50.5914	-51.0381	50.6077	-18.1715	50.6113	-19.7677	50.6114	-4.94189	50.6113	-27.9437	50.6117	-33.0714	50.6117	-31.2325	50.6117	-45.3684	50.6117	-19.9722	50.6113	-32.0831	50.6116	-7.14925	50.6121	-16.732	50.6121	-12.7199	50.6114	-37.2283	50.6169	-43.182		50.61	-23.2764	50.6158	-53.2777	50.6097	-46.9601	50.61	2.36939
							50.7216	-55.6747	50.756	36.3656	50.7031	-50.0607	50.7194	-18.2612	50.7231	-19.3334	50.7231	-3.78361	50.723	-29.2487	50.7234	-32.1343	50.7234	-31.8373	50.7234	-46.422	50.7234	-20.0912	50.7231	-33.2194	50.7234	-6.04258	50.7238	-17.1729	50.7238	-14.0581	50.7231	-37.1558	50.7286	-42.6609		50.7218	-23.5709	50.7276	-52.4184	50.7215	-47.7195	50.7217	1.88357
							50.8333	-55.978	50.8678	34.5832	50.8146	-51.1081	50.8311	-19.1271	50.8348	-18.5577	50.8348	-4.06686	50.8348	-28.8015	50.8352	-33.4401	50.8352	-32.2615	50.8352	-46.0841	50.8351	-21.0688	50.8348	-34.077	50.8351	-6.10984	50.8356	-17.0851	50.8355	-14.6853	50.8349	-38.0172	50.8404	-43.6717		50.8335	-24.3872	50.8394	-52.2324	50.8332	-47.3946	50.8336	1.28799
							50.9451	-56.126	50.9797	37.256	50.9261	-50.0219	50.9427	-19.1331	50.9465	-17.584	50.9466	-4.57522	50.9465	-29.0162	50.9469	-32.2759	50.9469	-31.6181	50.9469	-45.5475	50.9469	-19.662	50.9464	-34.5433	50.9468	-6.36703	50.9474	-17.0121	50.9472	-14.873	50.9465	-37.906	50.9521	-43.8008		50.9453	-23.6652	50.951	-53.321	50.945	-47.4575	50.9454	3.27245
							51.0568	-55.8615	51.0915	35.6721	51.0378	-49.4111	51.0544	-19.1312	51.0583	-17.9233	51.0582	-3.14918	51.0582	-28.4885	51.0587	-32.5404	51.0586	-31.6028	51.0585	-47.2843	51.0585	-19.865	51.0581	-33.7864	51.0585	-5.50156	51.0591	-16.5609	51.059	-12.2955	51.0582	-37.9627	51.0639	-43.6051		51.0571	-22.6021	51.0629	-52.0413	51.0567	-47.2605	51.0572	2.5308
							51.1686	-56.3224	51.2033	37.0831	51.1493	-50.0087	51.1661	-19.0187	51.17	-19.2449	51.1699	-1.40068	51.17	-29.337	51.1704	-32.6146	51.1703	-31.8017	51.1703	-46.355	51.1702	-20.3753	51.1699	-33.9792	51.1702	-5.97439	51.1709	-16.5995	51.1707	-13.2778	51.17	-38.5706	51.1757	-43.9282		51.1689	-22.7869	51.1748	-52.3292	51.1683	-48.0294	51.1689	2.31576
							51.2803	-56.4129	51.315	31.5643	51.2609	-50.2672	51.2778	-20.146	51.2817	-19.3119	51.2817	-1.19058	51.2817	-29.2875	51.2821	-33.1491	51.2821	-32.7784	51.2821	-46.4327	51.282	-20.3652	51.2816	-35.4492	51.2819	-7.55352	51.2826	-16.6728	51.2825	-16.0066	51.2817	-37.8626	51.2875	-43.7004		51.2805	-25.5532	51.2865	-51.5765	51.2802	-48.3925	51.2808	3.93684
							51.392	-56.0417	51.4268	33.5897	51.3725	-49.3103	51.3896	-18.651	51.3934	-16.0663	51.3934	-1.22175	51.3934	-29.7669	51.3939	-32.595	51.3939	-33.1549	51.3938	-46.4889	51.3937	-20.9137	51.3933	-36.0597	51.3937	-7.86272	51.3942	-16.8104	51.3942	-11.9288	51.3935	-38.4103	51.3992	-43.0962		51.3923	-25.628	51.3983	-52.5127	51.3918	-47.8894	51.3925	2.80892
							51.5037	-56.3097	51.5386	33.4306	51.4842	-49.9526	51.5013	-18.889	51.5051	-20.4714	51.5052	-0.879898	51.5052	-29.8367	51.5056	-34.3136	51.5055	-33.7535	51.5055	-46.4665	51.5055	-21.1964	51.505	-35.7159	51.5054	-6.99531	51.5059	-17.4092	51.5059	-13.766	51.5052	-39.1068	51.511	-43.1739		51.5041	-25.9858	51.51	-52.1947	51.5036	-47.4234	51.5043	2.28073
							51.6154	-55.8039	51.6504	36.6051	51.5958	-49.2518	51.613	-18.0105	51.6169	-16.4929	51.6169	-3.33991	51.6169	-30.0462	51.6173	-33.7912	51.6172	-34.5084	51.6173	-46.8154	51.6172	-20.3865	51.6168	-35.6896	51.6172	-6.60058	51.6177	-16.9447	51.6177	-12.1112	51.6169	-38.547	51.6227	-43.6018		51.6159	-24.1778	51.6217	-52.0033	51.6153	-47.4297	51.6161	0.689497
							51.7271	-55.6531	51.7622	36.8259	51.7073	-50.6134	51.7246	-20.3518	51.7286	-17.6772	51.7286	-3.35387	51.7286	-29.5867	51.7289	-33.8675	51.7289	-33.2888	51.729	-46.9383	51.7289	-21.6758	51.7285	-35.816	51.7288	-7.38919	51.7294	-17.8375	51.7295	-10.6833	51.7287	-38.3789	51.7344	-44.1452		51.7277	-24.4045	51.7335	-52.5378	51.727	-47.8077	51.7278	-0.116092
							51.8389	-55.1685	51.8741	35.8318	51.8189	-49.9398	51.8364	-18.8407	51.8403	-20.0268	51.8404	-2.88043	51.8403	-29.4162	51.8407	-33.0161	51.8407	-33.9587	51.8407	-47.0993	51.8407	-20.9393	51.8403	-36.4547	51.8407	-7.5825	51.8412	-16.5237	51.841	-10.1704	51.8404	-38.6977	51.8462	-43.5463		51.8394	-24.153	51.8452	-52.9422	51.8387	-48.0714	51.8397	-0.436698
							51.9506	-56.2787	51.9859	35.6498	51.9306	-51.0161	51.9481	-19.1941	51.9521	-19.5524	51.9521	-2.32	51.952	-28.9562	51.9524	-33.9798	51.9524	-33.6454	51.9525	-47.0952	51.9524	-21.2215	51.952	-37.4031	51.9523	-6.25273	51.9529	-17.242	51.9528	-10.7333	51.952	-38.5723	51.9579	-43.9881		51.9513	-24.3609	51.9571	-53.2394	51.9505	-47.9925	51.9515	-0.450653
							52.0623	-55.4819	52.0977	38.2223	52.042	-49.7469	52.0596	-19.2881	52.0638	-20.6118	52.0637	-2.61199	52.0638	-29.9572	52.0641	-33.1391	52.0642	-34.5349	52.0642	-47.1665	52.064	-20.9798	52.0636	-36.0019	52.064	-7.87459	52.0647	-17.706	52.0645	-10.5803	52.0638	-38.6913	52.0697	-43.8252		52.063	-25.5757	52.0688	-53.9984	52.0622	-48.3219	52.0633	-0.876168
							52.1741	-55.885	52.2095	35.3032	52.1536	-50.5849	52.1714	-20.0425	52.1755	-18.6771	52.1754	-2.31927	52.1755	-29.1036	52.1759	-34.7065	52.1759	-35.5452	52.1758	-47.7172	52.1758	-20.5054	52.1754	-36.5816	52.1757	-6.96406	52.1764	-17.5966	52.1763	-9.98159	52.1755	-38.7689	52.1815	-43.0217		52.1748	-23.3962	52.1806	-53.9182	52.1739	-48.2441	52.1751	-3.70462
							52.2858	-56.2474	52.3212	37.9901	52.2653	-51.3892	52.2831	-20.2019	52.2872	-20.464	52.2872	-1.68769	52.2873	-29.8358	52.2876	-35.2508	52.2876	-35.2852	52.2876	-48.3134	52.2875	-21.7272	52.2871	-38.2652	52.2875	-7.40439	52.2881	-17.119	52.288	-10.9445	52.2873	-39.0602	52.2932	-43.7447		52.2866	-22.9246	52.2924	-53.5475	52.2857	-48.4414	52.2869	-3.42558
							52.3975	-55.6791	52.4331	34.1399	52.3769	-51.6346	52.3948	-19.6368	52.399	-17.1983	52.399	-1.80228	52.399	-29.2251	52.3993	-35.6009	52.3994	-35.2206	52.3993	-47.8947	52.3993	-21.7353	52.3988	-37.51	52.3992	-6.89808	52.3998	-17.4983	52.3997	-11.1921	52.399	-38.9727	52.405	-43.3568		52.3982	-24.3467	52.4042	-54.2257	52.3973	-48.2902	52.3986	-2.81308
							52.5092	-56.1866	52.5449	37.238	52.4885	-50.6678	52.5065	-19.509	52.5106	-18.9875	52.5106	-1.76792	52.5108	-29.3208	52.5109	-35.0347	52.511	-34.603	52.511	-47.6387	52.511	-20.7222	52.5106	-37.772	52.511	-5.85076	52.5115	-17.2392	52.5115	-11.9104	52.5107	-39.229	52.5168	-43.3939		52.51	-25.5882	52.516	-54.5375	52.509	-48.1543	52.5104	-5.82259
							52.6209	-56.1266	52.6567	38.2476	52.6	-50.5735	52.6182	-19.0396	52.6223	-18.9783	52.6224	-3.01977	52.6223	-29.5635	52.6228	-36.3653	52.6227	-35.0164	52.6227	-48.1871	52.6227	-22.1951	52.6223	-38.5333	52.6227	-7.57916	52.6232	-17.0445	52.6232	-10.5094	52.6225	-38.936	52.6284	-43.4825		52.6218	-24.1939	52.6276	-54.0328	52.6208	-48.435	52.6222	-4.66051
							52.7325	-56.4002	52.7685	33.1995	52.7116	-51.3827	52.7299	-18.1922	52.7341	-20.1804	52.7342	-0.7339	52.7341	-30.2627	52.7344	-35.0626	52.7345	-34.2194	52.7345	-48.5205	52.7345	-21.0167	52.734	-38.2934	52.7344	-8.41268	52.735	-17.8103	52.735	-11.9092	52.7342	-38.4134	52.7402	-43.4478		52.7335	-25.648	52.7394	-54.0126	52.7325	-48.6208	52.734	-4.00117
							52.8444	-55.8045	52.8803	36.0381	52.8233	-50.3027	52.8417	-18.8909	52.8459	-18.9918	52.8458	-0.584537	52.8459	-30.8845	52.8461	-34.7694	52.8462	-35.5655	52.8462	-48.7752	52.8462	-20.8373	52.8458	-38.8096	52.8462	-9.69116	52.8467	-17.3714	52.8468	-12.659	52.846	-37.7521	52.852	-43.9854		52.8454	-24.5968	52.8512	-53.754	52.8442	-48.2476	52.8458	-6.97516
							52.9561	-56.2585	52.9921	33.1031	52.9348	-50.7762	52.9534	-19.9203	52.9576	-18.8082	52.9576	-1.92287	52.9576	-31.1691	52.9578	-36.1281	52.9579	-34.5856	52.958	-49.0033	52.958	-21.6377	52.9575	-39.3322	52.9578	-7.94789	52.9585	-17.7311	52.9583	-13.6887	52.9576	-38.4479	52.9637	-43.4997		52.9572	-24.8341	52.963	-53.8637	52.956	-47.6192	52.9576	-7.81152
							53.0678	-56.31	53.1039	32.9256	53.0463	-50.4704	53.0649	-20.075	53.0693	-18.0227	53.0693	-1.42617	53.0693	-31.0098	53.0695	-34.3452	53.0697	-35.5371	53.0697	-48.5031	53.0696	-21.094	53.0691	-39.1635	53.0695	-9.13697	53.0702	-16.9114	53.0701	-12.7903	53.0692	-38.6268	53.0755	-44.2522		53.0689	-24.5676	53.0747	-53.997	53.0677	-48.3283	53.0693	-7.13396
							53.1796	-55.9999	53.2157	29.802	53.1579	-51.5532	53.1767	-17.4173	53.181	-19.9539	53.181	0.490166	53.1811	-31.6885	53.1813	-34.8437	53.1814	-35.3048	53.1813	-48.8852	53.1813	-21.8052	53.1808	-39.8012	53.1813	-8.04752	53.1819	-17.7403	53.1818	-14.2659	53.181	-38.7314	53.1873	-43.6481		53.1807	-24.1368	53.1865	-53.6862	53.1794	-48.1588	53.1812	-8.37876
							53.2913	-55.9447	53.3274	33.4863	53.2696	-51.6858	53.2884	-17.3043	53.2928	-15.6013	53.2927	-0.846162	53.2928	-29.0467	53.293	-34.4091	53.2932	-36.1067	53.2931	-48.4912	53.2931	-21.7966	53.2926	-38.6369	53.293	-7.92272	53.2937	-17.4598	53.2936	-13.943	53.2928	-40.1829	53.299	-44.4381		53.2925	-25.0551	53.2983	-53.3464	53.2912	-47.9675	53.293	-8.16985
							53.403	-56.1646	53.4393	32.3247	53.3811	-51.5185	53.4001	-17.4873	53.4045	-17.4105	53.4044	-2.62162	53.4045	-30.8509	53.4047	-33.922	53.4049	-36.2649	53.4048	-48.497	53.4047	-21.5893	53.4043	-39.035	53.4047	-9.12676	53.4053	-17.3119	53.4053	-14.0335	53.4045	-40.5313	53.4108	-45.0329		53.4042	-24.7974	53.4101	-52.802	53.4028	-48.7606	53.4048	-7.03526
							53.5148	-56.1738	53.5511	32.6096	53.4928	-51.144	53.5117	-17.7048	53.5162	-18.6552	53.5162	-2.3316	53.5162	-30.4822	53.5165	-34.2906	53.5165	-36.8544	53.5165	-48.3303	53.5165	-22.6561	53.5161	-38.6129	53.5165	-7.08973	53.5171	-16.9631	53.5171	-12.1959	53.5162	-40.9629	53.5225	-44.6329		53.5159	-24.9401	53.5218	-53.5511	53.5145	-48.1484	53.5165	-8.94954
							53.6264	-56.1043	53.6629	35.5928	53.6043	-50.2657	53.6235	-17.7552	53.6279	-19.5263	53.628	-2.06819	53.628	-30.6801	53.6282	-35.1963	53.6283	-37.129	53.6283	-49.5143	53.6283	-21.108	53.6278	-39.3013	53.6282	-8.96014	53.6288	-17.5942	53.6288	-13.8742	53.628	-41.142	53.6342	-44.3671		53.6277	-25.5363	53.6335	-53.7401	53.6262	-48.4784	53.6283	-8.44889
							53.7381	-55.7311	53.7747	34.4522	53.716	-51.3962	53.7352	-17.2926	53.7396	-20.2896	53.7397	0.127302	53.7396	-29.7215	53.7398	-35.4347	53.74	-35.6653	53.7401	-48.6047	53.74	-20.0731	53.7395	-40.5445	53.7399	-9.72261	53.7405	-18.3315	53.7405	-14.6111	53.7397	-41.5341	53.746	-44.3088		53.7395	-24.717	53.7453	-53.3565	53.738	-49.2584	53.7401	-11.2848
							53.8499	-56.8047	53.8865	35.3495	53.8276	-51.5367	53.8469	-18.4188	53.8513	-23.274	53.8514	1.45917	53.8514	-29.7259	53.8515	-35.1105	53.8517	-37.5064	53.8518	-49.105	53.8517	-21.5793	53.8512	-39.8959	53.8517	-9.50845	53.8523	-17.2013	53.8523	-13.6741	53.8515	-42.0852	53.8577	-44.101		53.8513	-24.5026	53.8571	-53.1462	53.8498	-48.8844	53.8519	-10.9448
							53.9616	-56.9597	53.9983	33.3462	53.9391	-51.5325	53.9586	-18.3511	53.9632	-17.4895	53.9632	0.178387	53.9631	-29.1325	53.9633	-36.129	53.9634	-37.789	53.9635	-48.7321	53.9635	-21.014	53.963	-40.3157	53.9633	-10.0937	53.964	-17.9567	53.9639	-13.1611	53.9632	-42.3463	53.9695	-45.0123		53.963	-24.9856	53.9688	-52.4993	53.9615	-48.6407	53.9637	-10.3447
							54.0733	-56.5834	54.1102	32.8947	54.0506	-50.0256	54.0702	-18.7665	54.0748	-18.3455	54.0749	0.0213619	54.0748	-29.5103	54.075	-35.218	54.0752	-37.7639	54.0753	-49.1653	54.075	-20.5554	54.0746	-40.5472	54.075	-9.39734	54.0758	-17.7012	54.0756	-15.0693	54.0748	-41.6355	54.0813	-44.3085		54.0748	-23.132	54.0806	-53.3182	54.0732	-49.1644	54.0755	-10.9253
							54.1851	-57.2214	54.222	33.1	54.1623	-51.5343	54.1819	-18.2677	54.1866	-20.0292	54.1865	-0.137077	54.1866	-29.5687	54.1867	-35.2669	54.1869	-38.6886	54.1869	-48.773	54.1868	-21.9755	54.1863	-41.3779	54.1868	-8.63491	54.1875	-17.406	54.1874	-13.0524	54.1866	-42.5913	54.193	-44.5458		54.1866	-24.4031	54.1924	-53.2975	54.185	-49.0086	54.1873	-9.32932
							54.2968	-56.7478	54.3338	35.0813	54.2738	-51.3852	54.2936	-16.9358	54.2983	-19.8952	54.2982	-0.855635	54.2983	-28.8561	54.2984	-35.0904	54.2986	-38.1595	54.2986	-49.1801	54.2984	-21.9596	54.2981	-40.5212	54.2984	-8.85801	54.2992	-17.903	54.2991	-13.4279	54.2983	-42.4441	54.3048	-44.918		54.2984	-25.9289	54.3042	-52.6112	54.2967	-49.4401	54.2991	-10.131
							54.4085	-56.9042	54.4455	33.4996	54.3854	-51.818	54.4053	-18.6418	54.41	-19.6391	54.41	-1.04016	54.4101	-30.3425	54.4102	-35.3776	54.4104	-39.067	54.4103	-49.0851	54.4101	-22.6542	54.4098	-41.0023	54.4103	-7.80481	54.4109	-18.5405	54.4109	-11.2517	54.41	-42.2971	54.4166	-44.5801		54.41	-24.5707	54.4159	-52.9945	54.4084	-49.6216	54.4108	-12.4825
							54.5203	-56.4905	54.5573	30.5448	54.497	-50.049	54.5171	-18.0474	54.5218	-18.7671	54.5217	-2.29615	54.5218	-29.3417	54.5219	-34.6988	54.5222	-39.6465	54.5221	-49.1979	54.522	-21.3438	54.5215	-42.4539	54.522	-5.06554	54.5226	-18.1361	54.5226	-6.45366	54.5218	-41.6445	54.5284	-44.564		54.5218	-25.1523	54.5277	-52.7451	54.52	-48.8068	54.5226	-12.7071
							54.6319	-56.517	54.6691	31.3895	54.6087	-51.8229	54.6288	-17.2595	54.6334	-19.4885	54.6335	-1.29927	54.6335	-30.326	54.6337	-35.5033	54.6337	-38.7178	54.6338	-49.7798	54.6337	-21.5012	54.6332	-41.1704	54.6337	-8.71061	54.6343	-17.9751	54.6344	-4.39902	54.6335	-41.7613	54.6401	-45.0631		54.6336	-24.7251	54.6394	-53.0071	54.6318	-48.5864	54.6344	-11.3331
							54.7436	-56.3719	54.7809	30.202	54.7203	-51.2284	54.7405	-17.8517	54.7452	-18.5981	54.7452	-1.6085	54.7452	-30.9344	54.7454	-35.2675	54.7454	-39.4857	54.7455	-49.3583	54.7455	-22.1498	54.745	-41.4965	54.7454	-7.13972	54.7461	-17.9332	54.7461	-2.36392	54.7452	-42.1179	54.7518	-44.6755		54.7454	-26.1584	54.7512	-53.34	54.7435	-48.3522	54.7462	-12.6285
							54.8554	-56.3709	54.8928	28.8059	54.8318	-51.0628	54.8522	-17.5065	54.8569	-19.9956	54.857	-1.66138	54.857	-30.9744	54.8569	-36.3513	54.8571	-39.4687	54.8573	-49.1542	54.8574	-21.5837	54.8567	-41.8553	54.8572	-7.21827	54.8578	-17.8964	54.8579	-1.00507	54.857	-42.3343	54.8635	-44.473		54.8572	-26.1207	54.8629	-53.1749	54.8552	-49.0784	54.858	-13.112
							54.9671	-55.9555	55.0046	26.2929	54.9434	-51.3145	54.9639	-18.8733	54.9685	-18.0282	54.9687	-1.10999	54.9689	-32.1962	54.9687	-35.4802	54.9689	-39.6843	54.969	-49.4577	54.9691	-22.0559	54.9685	-41.5925	54.9688	-6.98696	54.9696	-18.7445	54.9695	-1.52317	54.9687	-42.6062	54.9753	-44.3504		54.9689	-26.58	54.9747	-53.0324	54.967	-49.089	54.9698	-12.5393
							55.0788	-56.9563	55.1164	31.6676	55.0551	-51.4637	55.0756	-17.2894	55.0801	-20.0899	55.0804	-0.505593	55.0807	-30.9868	55.0804	-36.1459	55.0806	-40.1079	55.0807	-49.1722	55.0809	-22.5315	55.0801	-42.5696	55.0805	-5.94261	55.0813	-17.9431	55.0812	-4.55758	55.0803	-42.6362	55.0871	-45.5834		55.0807	-25.2205	55.0866	-53.3036	55.0788	-48.9354	55.0816	-12.4257
							55.1905	-57.0488	55.2282	33.4822	55.1666	-51.826	55.1872	-17.6768	55.1921	-20.5831	55.192	-1.14989	55.1927	-31.6872	55.1921	-36.9753	55.1924	-40.1513	55.1924	-49.4873	55.1923	-21.9506	55.1918	-41.7623	55.1923	-8.40691	55.1931	-17.9596	55.1929	-4.27699	55.1921	-42.4352	55.1989	-45.4114		55.1925	-26.4592	55.1983	-52.8043	55.1905	-49.541	55.1933	-14.5013
							55.3023	-57.7941	55.34	29.5495	55.2781	-50.9673	55.2989	-17.2024	55.3038	-22.6087	55.3037	-0.138169	55.3045	-31.2284	55.3039	-35.9345	55.3041	-40.4801	55.304	-50.4783	55.304	-22.8147	55.3035	-42.4132	55.304	-9.26134	55.3048	-18.8731	55.3047	-2.66872	55.3038	-42.459	55.3106	-44.4065		55.3043	-25.7581	55.3101	-52.6727	55.3022	-49.2693	55.3052	-12.3556
							55.414	-57.3557	55.4517	32.2513	55.3897	-51.4968	55.4106	-18.1077	55.4155	-18.9863	55.4155	-2.31909	55.4164	-31.0435	55.4156	-35.2263	55.4158	-40.4444	55.4158	-49.8601	55.4157	-22.2694	55.4152	-43.5988	55.4157	-9.81759	55.4165	-18.0947	55.4164	-0.607855	55.4155	-42.134	55.4224	-44.9327		55.416	-25.709	55.4219	-52.7078	55.4139	-49.877	55.417	-13.4609
							55.5258	-56.4833	55.5635	30.8008	55.5014	-52.2871	55.5224	-18.0961	55.5273	-21.5765	55.5273	-2.16227	55.5283	-32.4412	55.5271	-36.1782	55.5276	-40.8281	55.5275	-50.1365	55.5275	-22.5339	55.527	-43.373	55.5274	-9.17472	55.5282	-17.6268	55.5282	0.716429	55.5273	-41.971	55.5341	-44.6616		55.5277	-26.6736	55.5336	-53.2684	55.5255	-49.9422	55.5287	-14.0594
							55.6374	-56.6674	55.6754	29.2222	55.6129	-51.4183	55.634	-18.5739	55.6389	-18.7655	55.639	0.261473	55.6402	-32.5523	55.6389	-36.9689	55.6392	-40.8573	55.6393	-49.7396	55.6392	-21.4344	55.6388	-43.6704	55.6392	-10.5788	55.6399	-18.7888	55.6399	1.63547	55.639	-41.6682	55.6459	-44.4668		55.6395	-28.8653	55.6454	-53.1757	55.6373	-49.3293	55.6404	-15.0697
							55.7491	-56.9925	55.7872	28.5121	55.7245	-51.2094	55.7457	-18.0953	55.7506	-17.8043	55.7507	-1.18505	55.752	-32.3593	55.7506	-37.4611	55.7509	-41.7924	55.7509	-50.3496	55.7509	-21.8364	55.7504	-43.6231	55.7509	-12.2301	55.7516	-18.3983	55.7517	2.67456	55.7508	-42.0779	55.7575	-45.8854		55.7513	-26.3997	55.757	-53.3238	55.749	-49.3124	55.7522	-14.1408
							55.8608	-57.1802	55.899	28.9216	55.8362	-52.0917	55.8574	-18.0778	55.8624	-19.578	55.8624	-2.64549	55.8638	-33.6071	55.8624	-35.7946	55.8626	-41.1142	55.8627	-50.1803	55.8627	-22.577	55.8622	-43.3206	55.8627	-9.71269	55.8634	-17.1211	55.8634	1.60533	55.8625	-41.4958	55.8693	-45.657		55.863	-25.9032	55.8688	-52.7419	55.8608	-48.9099	55.8641	-14.8023
							55.9726	-57.2632	56.0108	32.3233	55.9478	-51.9734	55.9692	-16.9657	55.9742	-17.7974	55.9742	0.248923	55.9758	-32.1832	55.9741	-36.2456	55.9744	-40.7348	55.9744	-49.9812	55.9744	-21.7371	55.974	-44.3509	55.9744	-10.1593	55.9751	-18.3249	55.9752	3.44057	55.9742	-41.7496	55.9811	-45.1995		55.9749	-25.6191	55.9806	-53.1219	55.9725	-48.4691	55.9759	-15.6709
							56.0843	-56.7061	56.1226	34.0583	56.0594	-51.4628	56.0809	-18.3659	56.0859	-19.6051	56.0859	-0.275033	56.0876	-31.6279	56.0858	-36.5127	56.0861	-40.9148	56.0862	-49.7981	56.0861	-22.1561	56.0857	-44.2239	56.086	-9.97584	56.0869	-18.3026	56.0868	4.91627	56.0859	-41.7851	56.0928	-44.6561		56.0866	-26.7319	56.0924	-52.8336	56.0842	-49.6944	56.0876	-16.2416
							56.196	-57.0971	56.2344	33.2405	56.1708	-52.1421	56.1924	-18.2874	56.1974	-19.8978	56.1976	-2.44764	56.1995	-31.0884	56.1976	-35.7324	56.1978	-41.7227	56.1979	-49.2696	56.1977	-22.2649	56.1973	-44.6758	56.1977	-11.2744	56.1986	-18.8503	56.1985	7.2046	56.1976	-41.7543	56.2046	-44.6045		56.1984	-27.3705	56.2042	-52.6928	56.1959	-49.6152	56.1995	-16.6601
							56.3078	-57.0093	56.3462	30.4313	56.2824	-51.8084	56.3042	-17.8807	56.3093	-19.9743	56.3093	-1.09681	56.3114	-31.865	56.3093	-35.8304	56.3096	-41.5811	56.3094	-50.3569	56.3095	-21.9381	56.309	-44.3313	56.3095	-12.5196	56.3104	-18.2448	56.3102	8.18316	56.3093	-41.6736	56.3164	-45.4108		56.3101	-26.3474	56.3159	-52.7873	56.3077	-49.0752	56.3113	-16.2094
							56.4195	-57.1996	56.4579	26.464	56.394	-52.0417	56.4159	-18.4669	56.4211	-19.0758	56.421	-2.51049	56.4233	-32.713	56.421	-35.7048	56.4214	-41.1235	56.4209	-49.5232	56.4212	-22.7429	56.4208	-43.8483	56.4212	-11.6584	56.4221	-17.2346	56.422	6.6677	56.4211	-41.7782	56.4281	-45.305		56.422	-27.1161	56.4278	-52.5956	56.4194	-49.4999	56.4231	-16.3131
							56.5313	-57.6959	56.5698	27.1832	56.5056	-52.0498	56.5276	-17.9481	56.5328	-17.8586	56.5327	0.504478	56.5352	-32.4273	56.5327	-36.695	56.533	-41.3389	56.5329	-50.3678	56.5328	-23.0883	56.5322	-43.7288	56.5329	-15.4018	56.5337	-17.7119	56.5337	6.16508	56.5328	-42.3275	56.5399	-45.8811		56.5336	-27.9022	56.5395	-52.5813	56.531	-49.7296	56.5349	-17.0122
							56.643	-56.989	56.6816	26.6378	56.6172	-52.3889	56.6393	-19.3912	56.6445	-19.4029	56.6445	-0.229854	56.6471	-31.9799	56.6445	-35.8776	56.6447	-41.6749	56.6446	-50.5247	56.6446	-22.8871	56.6441	-43.9566	56.6447	-15.9152	56.6455	-19.1538	56.6455	8.03549	56.6446	-42.5089	56.6517	-45.7713		56.6453	-29.0588	56.6513	-52.3127	56.6427	-49.7498	56.6466	-16.5618
							56.7545	-57.1105	56.7934	29.0708	56.7288	-52.4082	56.751	-18.0211	56.7561	-20.5481	56.7563	-0.575987	56.759	-32.4946	56.7562	-35.568	56.7564	-42.6133	56.7564	-50.1699	56.7564	-21.8249	56.7559	-44.5626	56.7564	-16.074	56.7572	-18.6463	56.7572	4.06927	56.7563	-43.3612	56.7633	-45.4777		56.7571	-27.2294	56.7629	-53.239	56.7545	-49.6378	56.7584	-16.7366
							56.8664	-57.1877	56.9052	27.8293	56.8405	-51.5427	56.8627	-18.586	56.8679	-18.2333	56.8681	-0.54499	56.8707	-31.9633	56.8678	-36.0089	56.8681	-42.2367	56.8681	-50.6135	56.8681	-22.9815	56.8677	-44.9003	56.8682	-15.827	56.8689	-18.4701	56.869	3.67162	56.8681	-43.5491	56.8751	-45.6902		56.8689	-26.9786	56.8747	-52.2892	56.8663	-49.3082	56.8702	-17.6911
							56.9781	-56.972	57.017	26.3647	56.9521	-51.8449	56.9744	-19.0315	56.9797	-20.1142	56.9797	-0.385394	56.9826	-32.4588	56.9796	-34.8421	56.9798	-42.1538	56.9799	-51.1297	56.9798	-22.7394	56.9794	-44.4948	56.9799	-16.5222	56.9807	-18.719	56.9807	3.61928	56.9799	-43.1329	56.9868	-45.4004		56.9807	-26.3827	56.9866	-52.7197	56.978	-49.7954	56.9819	-17.9301
							57.0898	-56.9751	57.1288	25.3825	57.0636	-51.7141	57.0861	-17.3727	57.0914	-20.5585	57.0914	1.14792	57.0946	-32.616	57.0913	-33.2027	57.0916	-42.5568	57.0916	-50.8238	57.0915	-22.7587	57.0912	-45.6111	57.0915	-17.639	57.0924	-17.7316	57.0924	2.17706	57.0914	-43.4317	57.0986	-45.3177		57.0925	-29.2376	57.0983	-53.2162	57.0897	-49.8124	57.0938	-17.7647
							57.2016	-56.9121	57.2407	21.9531	57.1751	-52.1815	57.1977	-18.4091	57.2031	-19.397	57.2032	-0.288632	57.2064	-34.1087	57.203	-30.636	57.2034	-43.3027	57.2033	-51.0175	57.2033	-23.0591	57.2028	-45.2478	57.2033	-19.1348	57.2042	-18.3701	57.2041	2.54288	57.2032	-43.3861	57.2104	-44.7489		57.2043	-27.198	57.21	-52.6522	57.2014	-49.3109	57.2056	-18.7261
							57.3133	-57.3708	57.3525	19.3235	57.2867	-50.7215	57.3094	-18.3441	57.3148	-21.2862	57.3148	0.122206	57.3183	-33.6762	57.3148	-27.378	57.3151	-42.8918	57.3149	-51.1582	57.3149	-22.0544	57.3145	-45.2368	57.3149	-20.9973	57.3159	-19.5626	57.3158	1.11485	57.3149	-43.2186	57.3222	-45.4763		57.3161	-27.1851	57.3218	-54.1733	57.3132	-49.873	57.3174	-17.4474
							57.425	-57.2958	57.4643	19.2356	57.3983	-52.0319	57.4211	-17.7458	57.4264	-21.0605	57.4265	0.0920448	57.4302	-33.4629	57.4265	-25.4302	57.4267	-42.7248	57.4266	-51.3664	57.4266	-23.9251	57.4263	-45.7626	57.4266	-21.265	57.4276	-19.1184	57.4276	2.59051	57.4266	-43.9492	57.4339	-45.6888		57.4279	-27.7732	57.4337	-54.0855	57.425	-49.3225	57.4292	-17.9342
							57.5367	-58.1055	57.576	17.1424	57.5099	-52.2969	57.5328	-17.3883	57.5383	-20.3725	57.5383	0.0711667	57.5421	-33.6841	57.5382	-23.6245	57.5385	-42.8412	57.5381	-51.8837	57.5383	-22.665	57.538	-45.9194	57.5384	-20.4581	57.5393	-18.9248	57.5393	2.28238	57.5383	-43.8641	57.5457	-44.8042		57.5395	-28.5102	57.5454	-54.511	57.5366	-49.7325	57.5409	-19.4143
							57.6485	-57.1224	57.6878	16.7064	57.6215	-51.0252	57.6446	-17.8964	57.6501	-20.9062	57.6501	-1.1456	57.654	-34.1179	57.6499	-23.2235	57.6502	-43.1798	57.6501	-51.1743	57.65	-22.6396	57.6496	-45.686	57.6502	-19.7439	57.651	-18.8502	57.651	1.41576	57.6501	-43.9435	57.6574	-45.7121		57.6512	-28.0042	57.6575	-55.5718	57.6482	-49.7193	57.6527	-18.5845
							57.7601	-56.861	57.7996	18.4546	57.7332	-51.8015	57.7563	-18.6921	57.7617	-20.6321	57.7618	-0.610055	57.7658	-33.1056	57.7617	-22.0206	57.7618	-43.6751	57.7618	-51.5797	57.7617	-22.1806	57.7612	-46.0249	57.7619	-20.8788	57.7628	-18.7672	57.7628	1.29213	57.7618	-44.0339	57.7692	-44.3681		57.7631	-27.8876	57.7689	-55.5649	57.76	-49.6726	57.7644	-20.367
							57.8718	-56.9073	57.9114	20.0198	57.8448	-52.3312	57.868	-17.8107	57.8735	-21.9816	57.8735	-2.49423	57.8776	-32.546	57.8734	-21.3007	57.8735	-43.815	57.8736	-50.8744	57.8735	-21.2873	57.8732	-46.549	57.8736	-22.0324	57.8745	-18.5696	57.8745	3.52334	57.8736	-44.1716	57.8809	-44.6274		57.8748	-26.3975	57.8806	-55.6261	57.8718	-49.9629	57.8763	-21.5355
							57.9836	-57.2527	58.0232	19.653	57.9563	-51.8643	57.9797	-18.0575	57.9851	-21.9586	57.9852	-1.22483	57.9895	-32.7671	57.985	-18.91	57.9853	-43.3817	57.9853	-50.721	57.9852	-22.4935	57.9849	-46.8752	57.9854	-22.0253	57.9862	-19.3649	57.9863	3.47591	57.9853	-45.3484	57.9926	-46.0267		57.9866	-25.8664	57.9924	-55.038	57.9834	-49.9991	57.988	-19.5112
							58.0953	-57.2806	58.1351	18.083	58.0679	-52.0623	58.0914	-17.9694	58.0969	-19.5275	58.097	-0.681651	58.1014	-31.8281	58.0968	-16.7133	58.097	-43.8986	58.0971	-50.9055	58.097	-21.8891	58.0966	-46.3876	58.097	-24.105	58.098	-18.9213	58.0979	2.87904	58.0971	-44.9281	58.1044	-45.4378		58.0984	-26.2747	58.1041	-55.1847	58.0952	-49.7662	58.0999	-20.2044
							58.207	-57.5426	58.2469	13.7822	58.1796	-51.1215	58.2032	-18.14	58.2086	-20.0024	58.2087	-2.24061	58.2133	-31.9359	58.2085	-18.46	58.2088	-43.4627	58.2087	-50.5736	58.2087	-21.9853	58.2083	-46.9763	58.2087	-23.216	58.2097	-19.1062	58.2096	4.11105	58.2086	-44.989	58.2162	-45.1807		58.2102	-28.5254	58.216	-54.7025	58.207	-49.7171	58.2117	-20.2555
							58.3188	-57.2626	58.3587	16.2074	58.291	-52.2922	58.3147	-18.5479	58.3204	-20.2081	58.3203	-1.93765	58.3252	-32.1999	58.3202	-17.7933	58.3205	-43.7296	58.3205	-51.5411	58.3203	-22.7545	58.32	-47.2374	58.3204	-23.7659	58.3215	-19.5345	58.3214	5.74782	58.3204	-45.2407	58.328	-45.8039		58.3219	-27.1677	58.3278	-54.331	58.3187	-49.9672	58.3234	-19.538
							58.4305	-57.1198	58.4705	16.9041	58.4026	-52.4764	58.4264	-18.4831	58.4321	-18.6536	58.432	-1.65291	58.4371	-32.3729	58.4319	-17.0788	58.4322	-43.6927	58.432	-51.3786	58.432	-22.1806	58.4317	-45.9025	58.4322	-25.0585	58.4332	-19.2985	58.4331	6.20258	58.4321	-45.7103	58.4397	-45.2088		58.4337	-26.6371	58.4395	-55.1059	58.4304	-50.1269	58.4352	-19.5931
							58.5423	-57.2548	58.5822	15.5922	58.5142	-51.479	58.5381	-17.8033	58.5436	-18.1754	58.5438	-0.265165	58.549	-33.1167	58.5436	-17.4015	58.5439	-43.9041	58.5438	-51.1434	58.5437	-21.843	58.5434	-47.1817	58.5439	-24.722	58.5449	-18.9975	58.5449	8.5386	58.5439	-45.9273	58.5515	-45.2836		58.5455	-25.6885	58.5513	-54.9685	58.5422	-49.937	58.5471	-20.796
							58.654	-57.3031	58.6938	15.7593	58.6259	-52.1498	58.6499	-17.4849	58.6556	-21.4522	58.6556	-0.21414	58.6609	-33.4944	58.6554	-14.5544	58.6557	-44.2188	58.6554	-51.6916	58.6555	-23.1412	58.6552	-47.4893	58.6556	-25.0044	58.6566	-18.5592	58.6566	8.20488	58.6556	-46.1451	58.6632	-45.1846		58.6572	-23.7923	58.6631	-54.5629	58.6538	-50.0194	58.6588	-20.3353
							58.7656	-57.1676	58.8059	16.763	58.7375	-52.7547	58.7616	-19.1404	58.7672	-21.3434	58.7672	-0.520308	58.7727	-32.8408	58.7671	-15.54	58.7673	-45.1858	58.767	-51.2094	58.7672	-22.2655	58.7669	-47.223	58.7674	-25.8721	58.7683	-19.4139	58.7684	8.46274	58.7674	-45.5143	58.775	-45.7022		58.769	-24.1496	58.7747	-54.2931	58.7655	-50.1227	58.7705	-20.3413
							58.8773	-57.4177	58.9177	14.0103	58.849	-52.1524	58.8732	-17.151	58.8789	-20.1237	58.8789	0.709879	58.8845	-33.1254	58.8789	-15.7148	58.879	-44.3281	58.879	-52.077	58.8789	-22.2284	58.8785	-46.659	58.8791	-25.1268	58.88	-19.0125	58.8801	10.6473	58.8791	-45.7666	58.8866	-45.5818		58.8807	-25.1953	58.8865	-54.521	58.8772	-50.2156	58.8823	-20.6443
							58.9891	-57.5167	59.0295	14.8581	58.9607	-51.5924	58.985	-17.6663	58.9907	-21.4791	58.9908	1.55715	58.9964	-33.0352	58.9904	-14.6512	58.9907	-44.6025	58.9907	-51.3883	58.9907	-22.3483	58.9902	-47.5776	58.9908	-27.3277	58.9918	-19.0761	58.9918	11.6103	58.9908	-46.0266	58.9984	-45.8626		58.9925	-23.2845	58.9983	-54.0275	58.989	-50.4227	58.9942	-18.5535
							59.1008	-57.1677	59.1413	10.3565	59.0723	-52.2763	59.0967	-18.0366	59.1025	-20.8833	59.1025	-0.493721	59.1083	-33.4454	59.1022	-13.4288	59.1025	-44.0347	59.1024	-51.4438	59.1024	-23.1461	59.1022	-47.9118	59.1026	-27.6178	59.1035	-20.218	59.1036	12.4289	59.1025	-46.4332	59.1102	-45.7146		59.1043	-24.8199	59.1101	-54.9002	59.1006	-50.2223	59.106	-19.388
							59.2126	-57.1497	59.2531	12.1425	59.1839	-52.551	59.2084	-17.4021	59.2142	-20.7468	59.2142	-1.12711	59.2202	-32.8592	59.2139	-13.865	59.2142	-45.8603	59.2142	-51.2277	59.2141	-23.8972	59.2139	-47.5164	59.2142	-27.8362	59.2153	-19.8032	59.2152	13.4114	59.2142	-45.8275	59.2219	-45.9491		59.2161	-24.5729	59.2218	-54.0779	59.2123	-50.3255	59.2178	-20.9709
							59.3243	-57.0641	59.3649	11.5771	59.2953	-52.7677	59.32	-17.9645	59.3259	-21.6202	59.3259	-0.0785254	59.3321	-34.1662	59.3257	-13.6253	59.3259	-44.2842	59.3259	-52.0704	59.3257	-22.839	59.3254	-47.4605	59.3259	-27.6846	59.327	-20.616	59.327	13.3704	59.3259	-46.244	59.3337	-46.2076		59.3278	-25.6055	59.3336	-54.0962	59.3242	-50.2647	59.3295	-20.518
							59.436	-57.0808	59.4767	11.8909	59.4069	-52.111	59.4317	-18.1325	59.4377	-21.1135	59.4376	0.238085	59.444	-33.16	59.4374	-13.2673	59.4377	-44.676	59.4375	-51.5212	59.4374	-24.1369	59.4372	-47.8328	59.4376	-27.7634	59.4388	-19.6223	59.4387	15.5714	59.4376	-46.3326	59.4455	-46.0608		59.4396	-23.5463	59.4454	-54.0692	59.4359	-50.8251	59.4414	-21.4066
							59.5478	-57.1562	59.5884	10.0269	59.5185	-51.6968	59.5434	-17.2232	59.5494	-21.5628	59.5493	-3.35027	59.5559	-33.1439	59.5491	-13.2571	59.5494	-45.1604	59.5493	-51.3934	59.5492	-23.8372	59.5489	-48.2397	59.5494	-29.3593	59.5505	-20.2028	59.5505	12.635	59.5494	-47.3034	59.5573	-46.1152		59.5514	-26.6849	59.5572	-55.0618	59.5477	-51.3994	59.5532	-20.802
							59.6595	-57.1754	59.7003	11.2138	59.6301	-52.0644	59.6551	-18.2927	59.661	-20.3248	59.661	-1.61429	59.6678	-32.5964	59.6608	-13.4158	59.6611	-45.1612	59.661	-50.853	59.6609	-23.3373	59.6606	-48.2624	59.6611	-29.6771	59.6621	-20.1277	59.6622	13.8444	59.6611	-47.1352	59.669	-46.3505		59.6631	-26.3643	59.669	-54.3157	59.6593	-50.8856	59.6649	-22.1751
							59.7713	-57.7793	59.8121	11.4155	59.7417	-51.4085	59.7668	-17.0875	59.7725	-19.3192	59.7727	-2.54009	59.7797	-32.8373	59.7725	-11.2252	59.7728	-45.0378	59.7726	-52.4743	59.7726	-23.4106	59.7724	-48.5216	59.7729	-28.2626	59.7739	-19.4652	59.7739	19.0271	59.7729	-46.4719	59.7808	-46.0636		59.7748	-26.6952	59.7808	-54.0046	59.771	-51.2809	59.7767	-22.4485
							59.8829	-57.4914	59.9239	8.88415	59.8533	-51.1332	59.8785	-18.0696	59.8844	-19.3338	59.8845	-1.03474	59.8916	-33.0355	59.8843	-12.1756	59.8845	-45.0564	59.8842	-51.774	59.8844	-24.147	59.8841	-48.0645	59.8846	-29.2627	59.8856	-19.9772	59.8857	16.3127	59.8846	-46.6777	59.8924	-46.2272		59.8866	-24.9929	59.8924	-54.2466	59.8827	-51.8163	59.8885	-21.2124
							59.9946	-57.7578	60.0357	11.8483	59.9649	-51.8792	59.9902	-18.2138	59.9962	-20.5623	59.9963	-1.15917	60.0033	-32.8933	59.9959	-12.0323	59.9962	-45.3551	59.9962	-52.0866	59.9961	-22.9012	59.9958	-48.2811	59.9964	-30.4185	59.9973	-19.8578	59.9974	15.9784	59.9964	-47.1275	60.0042	-45.4978		59.9984	-25.5503	60.0042	-54.1437	59.9944	-51.6567	60.0003	-21.9286
							60.1063	-57.1523	60.1475	9.23544	60.0766	-51.3889	60.1019	-19.1402	60.1079	-21.3769	60.108	-1.30285	60.1152	-32.9624	60.1076	-12.3662	60.1079	-46.0381	60.1079	-51.7443	60.1078	-24.3065	60.1074	-48.6792	60.1081	-30.2077	60.1091	-19.8846	60.1092	18.1136	60.1081	-46.1459	60.116	-46.2823		60.1102	-24.8542	60.116	-54.0395	60.1062	-51.9135	60.112	-21.6713
							60.2181	-57.9767	60.2593	8.0509	60.1881	-52.7442	60.2136	-18.2028	60.2197	-21.5837	60.2197	-2.06216	60.2271	-33.2755	60.2193	-10.3209	60.2197	-45.3303	60.2196	-51.8719	60.2195	-22.8998	60.2193	-49.2445	60.2197	-30.6775	60.2208	-20.0351	60.2208	18.5623	60.2198	-46.6019	60.2277	-46.5189		60.2219	-23.1852	60.2277	-53.3009	60.2179	-51.7172	60.2238	-21.7832
							60.3298	-57.9445	60.3712	9.64581	60.2996	-52.0677	60.3253	-18.6387	60.3314	-20.1791	60.3315	-2.90586	60.339	-32.946	60.331	-13.4423	60.3314	-45.3156	60.3313	-51.8116	60.3313	-23.5483	60.331	-48.597	60.3314	-31.2092	60.3326	-19.893	60.3325	18.9994	60.3316	-46.3936	60.3395	-46.0478		60.3337	-19.2712	60.3395	-53.0309	60.3296	-51.2299	60.3357	-23.1389
							60.4415	-57.6157	60.483	8.65014	60.4112	-51.7402	60.437	-18.9747	60.4432	-21.5736	60.4431	-3.52746	60.4509	-32.0145	60.4428	-9.46267	60.4432	-46.0164	60.4429	-51.1106	60.4429	-25.1624	60.4427	-49.1607	60.4431	-31.3801	60.4443	-20.1886	60.4443	21.394	60.4432	-46.4935	60.4513	-46.1175		60.4456	-18.4328	60.4513	-54.3445	60.4414	-51.5955	60.4475	-21.7156
							60.5533	-57.615	60.5948	8.54008	60.5229	-52.1531	60.5486	-18.4135	60.5549	-19.9163	60.5548	-3.42915	60.5628	-32.8193	60.5545	-10.0429	60.5549	-45.5765	60.5547	-52.0811	60.5546	-25.1321	60.5544	-48.9239	60.5549	-31.6565	60.5561	-20.4784	60.556	20.2013	60.5549	-46.6236	60.563	-46.895		60.5573	-17.5989	60.5631	-54.1417	60.5532	-51.984	60.5593	-22.0303
							60.665	-57.5313	60.7065	7.54565	60.6344	-51.9765	60.6604	-19.1146	60.6666	-19.4452	60.6666	-3.92684	60.6747	-33.5186	60.6662	-9.68913	60.6666	-46.6796	60.6663	-52.0606	60.6663	-25.9492	60.6661	-49.2702	60.6667	-32.8381	60.6677	-20.5369	60.6678	19.4537	60.6667	-46.6287	60.6748	-47.0519		60.6689	-14.7581	60.6749	-54.0364	60.6649	-51.8829	60.671	-23.3488
							60.7768	-57.6079	60.8183	5.00389	60.746	-52.5161	60.7721	-18.4005	60.7783	-21.5171	60.7783	-6.44093	60.7865	-34.673	60.778	-11.0236	60.7784	-46.2035	60.7782	-51.7443	60.7781	-27.4463	60.7779	-48.3492	60.7784	-32.7903	60.7794	-20.4975	60.7795	21.4266	60.7784	-47.2425	60.7866	-45.9435		60.7807	-12.9845	60.7866	-53.6268	60.7765	-51.5492	60.7828	-23.6737
							60.8883	-57.3844	60.9301	7.56638	60.8577	-52.4131	60.8838	-18.7837	60.89	-20.1003	60.8901	-8.4753	60.8984	-33.691	60.8897	-11.2565	60.89	-46.5472	60.8899	-52.0533	60.8898	-27.3018	60.8896	-49.3567	60.8901	-34.2566	60.8911	-20.4644	60.8913	21.4416	60.8901	-47.3931	60.8983	-46.5043		60.8925	-12.6083	60.8983	-53.6207	60.8883	-51.9653	60.8946	-23.2745
							61.0001	-57.6716	61.0419	6.13741	60.9693	-51.9756	60.9955	-18.7338	61.0018	-17.9432	61.0018	-11.4711	61.0102	-35.3254	61.0014	-11.343	61.0017	-46.0981	61.0015	-52.3177	61.0015	-28.5517	61.0013	-50.0656	61.0016	-32.7646	61.0029	-20.6385	61.003	25.575	61.0019	-47.1486	61.01	-46.1293		61.0043	-8.7166	61.0101	-53.7608	61	-52.0551	61.0064	-24.0123
							61.1118	-57.8236	61.1537	3.85847	61.0808	-52.7215	61.1072	-19.0306	61.1134	-19.4034	61.1135	-9.79717	61.1221	-36.1666	61.113	-11.0668	61.1134	-46.3354	61.1132	-51.7037	61.1132	-27.8017	61.1131	-50.0364	61.1134	-32.3389	61.1147	-19.968	61.1148	25.7543	61.1136	-47.3521	61.1217	-46.1095		61.1161	-4.81814	61.1218	-53.9356	61.1117	-52.0554	61.1181	-23.8225
							61.2236	-58.0008	61.2656	6.90516	61.1924	-52.292	61.2189	-19.1609	61.2252	-19.9323	61.2253	-7.6795	61.234	-34.2784	61.2248	-10.4237	61.2251	-45.7112	61.2251	-52.1273	61.225	-28.1363	61.2245	-49.9717	61.2252	-33.2337	61.2264	-20.5555	61.2263	23.0794	61.2254	-47.4277	61.2335	-46.6642		61.2278	-1.34155	61.2336	-53.8356	61.2234	-52.3598	61.23	-23.8042
							61.3353	-57.8154	61.3773	7.40695	61.3041	-53.4536	61.3307	-19.072	61.3369	-18.8657	61.3371	-8.56526	61.3459	-35.303	61.3365	-11.1676	61.3368	-46.8078	61.3368	-52.3994	61.3367	-29.1262	61.3363	-49.4334	61.3369	-33.6388	61.3381	-19.4714	61.3381	21.7541	61.337	-47.987	61.3453	-46.8007		61.3397	2.73792	61.3454	-53.5577	61.3352	-52.1106	61.3418	-24.0624
							61.447	-57.1459	61.4892	8.39324	61.4155	-52.8855	61.4422	-19.1017	61.4487	-19.4169	61.4487	-9.43422	61.4578	-36.1084	61.4482	-12.1303	61.4486	-46.9498	61.4485	-51.9592	61.4483	-29.3566	61.4482	-50.2343	61.4486	-34.2019	61.4499	-20.1384	61.4498	23.9966	61.4487	-48.1761	61.4571	-47.041		61.4514	5.92374	61.4572	-53.7441	61.4469	-52.1446	61.4535	-24.6126
							61.5588	-56.9996	61.601	7.01465	61.5271	-52.2409	61.5539	-18.714	61.5604	-20.045	61.5604	-9.81028	61.5697	-36.187	61.5599	-9.50713	61.5603	-46.427	61.5601	-52.0658	61.56	-29.7551	61.5599	-50.8365	61.5604	-34.7209	61.5616	-20.1633	61.5616	28.7359	61.5605	-48.5315	61.5688	-47.096		61.5632	4.86599	61.569	-53.7158	61.5586	-52.3329	61.5654	-23.6613
							61.6705	-57.2543	61.7127	4.59721	61.6387	-52.5938	61.6657	-18.4155	61.6721	-22.9779	61.6721	-10.0227	61.6816	-35.2472	61.6717	-11.9511	61.6721	-47.2687	61.6719	-52.7668	61.6717	-30.032	61.6714	-50.4478	61.6721	-33.7783	61.6734	-19.9572	61.6733	31.3434	61.6722	-48.302	61.6806	-46.0615		61.675	6.83645	61.6807	-54.1273	61.6704	-52.356	61.6772	-25.4455
							61.7822	-57.1575	61.8245	5.11399	61.7504	-52.5393	61.7774	-18.8907	61.7839	-19.3872	61.7839	-9.4105	61.7935	-35.3038	61.7834	-10.6869	61.7838	-46.814	61.7836	-53.2627	61.7835	-30.2748	61.7832	-50.9067	61.7838	-34.639	61.785	-20.595	61.7851	32.356	61.7839	-48.288	61.7924	-46.3251		61.7866	7.52149	61.7926	-53.6455	61.782	-52.7537	61.7889	-24.3922
							61.8938	-57.7079	61.9363	2.18979	61.8619	-53.2146	61.8891	-17.8039	61.8955	-20.414	61.8955	-9.71816	61.9054	-34.9274	61.8951	-10.8656	61.8954	-46.3841	61.8953	-51.8893	61.8952	-30.4574	61.8951	-50.7012	61.8956	-33.9287	61.8967	-19.7393	61.8968	39.624	61.8957	-48.2265	61.9041	-46.1276		61.8984	8.47667	61.9042	-54.1207	61.8937	-52.5918	61.9006	-24.7902
							62.0056	-57.7664	62.0482	0.674786	61.9735	-52.9295	62.0007	-18.2527	62.0072	-21.2569	62.0073	-11.0479	62.0171	-35.8011	62.0069	-10.7212	62.0071	-46.9592	62.007	-52.3974	62.0069	-30.5336	62.0073	-49.5822	62.0073	-34.9818	62.0084	-20.1269	62.0086	40.3044	62.0074	-48.4216	62.0158	-45.6886		62.0102	11.8965	62.016	-54.2712	62.0054	-51.8753	62.0124	-25.1948
							62.1173	-57.7692	62.16	1.4828	62.0851	-52.5673	62.1125	-18.0973	62.119	-21.2772	62.1191	-11.0664	62.129	-35.0349	62.1185	-10.4255	62.1188	-46.9813	62.1188	-52.8885	62.1187	-29.1641	62.1186	-49.4299	62.1189	-34.1407	62.1202	-20.0111	62.1203	34.2957	62.1191	-48.5683	62.1275	-45.6641		62.122	14.0838	62.1277	-53.8748	62.1172	-52.2833	62.1243	-25.8965
							62.229	-58.1375	62.2718	1.42179	62.1968	-53.0933	62.2242	-19.3866	62.2308	-23.5535	62.2308	-12.3936	62.2409	-35.5437	62.2302	-11.3295	62.2306	-46.2119	62.2305	-52.6474	62.2304	-29.6414	62.2302	-50.243	62.2306	-35.2008	62.232	-20.6811	62.2321	42.2576	62.2308	-48.2951	62.2393	-46.5354		62.2338	14.7791	62.2395	-55.0795	62.2289	-52.2511	62.236	-26.3302
							62.3408	-57.9026	62.3836	2.00474	62.3084	-53.3745	62.3359	-18.4119	62.3425	-22.5138	62.3425	-12.1893	62.3528	-34.9377	62.3419	-9.42892	62.3423	-46.9037	62.3422	-52.3788	62.3421	-28.5424	62.342	-50.1276	62.3426	-35.1352	62.3437	-20.6531	62.3437	40.1696	62.3425	-48.5801	62.3511	-47.3217		62.3455	17.3941	62.3513	-55.5583	62.3407	-52.4742	62.3478	-25.4951
							62.4525	-58.169	62.4954	-0.37535	62.4198	-52.8661	62.4475	-17.9536	62.4542	-18.8935	62.4542	-11.8811	62.4647	-35.4368	62.4537	-10.6156	62.454	-47.7478	62.4539	-52.4225	62.4537	-27.5357	62.4536	-50.5211	62.4543	-36.1025	62.4554	-20.8955	62.4554	42.8465	62.4542	-48.8277	62.4628	-46.3813		62.4573	16.9289	62.4631	-55.4107	62.4524	-51.507	62.4596	-26.9521
							62.5642	-57.9138	62.6072	0.795605	62.5314	-52.9283	62.5592	-19.4368	62.566	-21.2666	62.5659	-12.9593	62.5766	-34.9415	62.5654	-10.3079	62.5658	-47.3901	62.5656	-52.1834	62.5655	-27.2437	62.5653	-50.7281	62.5659	-35.166	62.5672	-20.1523	62.5671	45.1392	62.566	-48.6771	62.5746	-46.1671		62.5691	20.1916	62.5748	-55.1897	62.5641	-51.8377	62.5715	-26.8334
							62.676	-58.1591	62.7189	0.43433	62.643	-53.2175	62.671	-19.5765	62.6777	-21.068	62.6776	-13.5258	62.6885	-35.315	62.6771	-11.9841	62.6775	-47.4105	62.6773	-52.1168	62.677	-28.3283	62.6771	-49.9243	62.6776	-36.3233	62.6789	-20.301	62.6789	49.1563	62.6777	-48.7589	62.6864	-45.9163		62.6809	20.2448	62.6867	-55.7364	62.6759	-51.6096	62.6833	-26.2595
							62.7877	-57.9515	62.8308	-1.14951	62.7546	-52.4884	62.7826	-20.024	62.7894	-23.4554	62.7893	-15.7049	62.8003	-35.2034	62.7888	-10.9857	62.7892	-47.494	62.789	-52.717	62.7889	-27.2829	62.7888	-51.0382	62.7893	-36.6623	62.7905	-20.6916	62.7906	44.3329	62.7894	-48.9755	62.7981	-46.7371		62.7925	22.5806	62.7984	-54.9145	62.7875	-51.9484	62.795	-26.3019
							62.8995	-58.0129	62.9425	0.224561	62.8662	-52.9036	62.8942	-21.1523	62.901	-21.3604	62.9011	-14.3375	62.9122	-34.2702	62.9006	-9.10464	62.9008	-47.6265	62.9007	-52.289	62.9006	-27.2302	62.9006	-49.856	62.9011	-38.2342	62.9023	-20.3267	62.9024	45.8377	62.9012	-49.1367	62.9099	-46.6578		62.9043	26.6052	62.9102	-55.6477	62.8992	-51.3865	62.9067	-26.8451
							63.0111	-59.1592	63.0545	1.3185	62.9778	-52.2299	63.0061	-19.9615	63.0128	-21.8886	63.0129	-14.2954	63.0241	-34.902	63.0123	-9.78019	63.0126	-47.8529	63.0124	-53.0146	63.0124	-27.0286	63.0123	-50.8942	63.0128	-37.4298	63.014	-21.1693	63.0141	45.9181	63.0129	-49.6196	63.0215	-46.4832		63.0161	28.6648	63.0218	-55.2372	63.0109	-52.1299	63.0186	-27.5814
							63.1226	-58.1989	63.1662	-0.269274	63.0894	-52.4596	63.1178	-18.9184	63.1245	-21.9532	63.1246	-14.787	63.1359	-35.5047	63.1239	-10.6554	63.1243	-48.5809	63.1242	-53.6136	63.1241	-26.7339	63.1239	-50.517	63.1245	-37.1592	63.1257	-20.3868	63.1259	49.4226	63.1247	-50.302	63.1333	-47.3586		63.1279	28.5147	63.1336	-55.4468	63.1228	-52.3547	63.1304	-27.0249
							63.2346	-58.563	63.2779	-0.472749	63.2011	-52.4788	63.2295	-19.7799	63.2362	-21.6209	63.2363	-15.1884	63.2478	-35.6671	63.2357	-8.88674	63.236	-48.1739	63.2359	-52.3182	63.2358	-26.0403	63.2356	-51.1762	63.2362	-38.5115	63.2375	-21.0835	63.2376	50.3672	63.2364	-50.394	63.2451	-46.8347		63.2397	28.3717	63.2454	-56.1527	63.2345	-51.6589	63.2421	-26.8125
							63.3463	-58.4288	63.3896	1.41484	63.3126	-52.6876	63.3412	-20.293	63.348	-19.1303	63.348	-15.1502	63.3597	-35.7832	63.3474	-9.84676	63.3478	-48.3586	63.3476	-53.1391	63.3475	-27.3014	63.3473	-50.6965	63.3477	-37.2401	63.3493	-20.763	63.3492	46.9789	63.3481	-50.3926	63.3569	-46.995		63.3514	27.1594	63.3572	-56.0064	63.3461	-52.3357	63.3539	-27.4413
							63.4581	-58.5907	63.5014	1.54498	63.4241	-53.0448	63.4528	-20.2382	63.4597	-22.416	63.4598	-16.3725	63.4716	-36.2253	63.4591	-10.2189	63.4595	-47.6136	63.4594	-52.9774	63.4593	-26.6852	63.4591	-49.8136	63.4596	-38.1974	63.461	-21.5454	63.4609	52.6536	63.4598	-50.2443	63.4686	-46.7729		63.4632	32.0898	63.469	-56.5328	63.4579	-52.1767	63.4658	-27.8628
							63.5698	-58.6711	63.6131	-0.168295	63.5357	-53.0313	63.5645	-19.5229	63.5715	-22.5273	63.5714	-16.3081	63.5835	-35.303	63.5708	-7.1446	63.5713	-49.0324	63.571	-52.9186	63.5709	-27.3643	63.5708	-50.2448	63.5713	-37.2544	63.5727	-21.1846	63.5727	57.6948	63.5715	-50.5508	63.5804	-46.9943		63.575	32.2316	63.5807	-56.5379	63.5696	-51.9626	63.5776	-27.6273
							63.6816	-58.9519	63.7249	-0.919301	63.6473	-52.7341	63.6762	-20.2925	63.6832	-20.4358	63.6831	-16.3135	63.6954	-35.4797	63.6825	-9.40051	63.6829	-48.2086	63.6827	-53.1618	63.6826	-25.9488	63.6825	-50.4944	63.683	-39.2096	63.6845	-20.0911	63.6844	55.7472	63.6832	-51.0305	63.6921	-47.5467		63.6868	31.3042	63.6926	-55.5713	63.6814	-52.2244	63.6894	-28.6285
							63.7932	-58.2274	63.8365	-0.7633	63.7589	-53.1833	63.7879	-19.9505	63.7949	-23.1832	63.7948	-16.1467	63.8073	-36.4008	63.7943	-10.0264	63.7947	-48.1472	63.7944	-53.2963	63.7943	-26.451	63.7942	-50.8299	63.7948	-39.4412	63.7961	-21.5367	63.7962	56.6533	63.795	-50.8105	63.8039	-47.035		63.7984	35.663	63.8043	-56.0922	63.7931	-52.3443	63.8011	-28.8685
							63.905	-58.7722	63.9482	-2.13855	63.8705	-52.7018	63.8996	-19.2359	63.9066	-19.8764	63.9066	-16.1314	63.9191	-36.9798	63.906	-8.71648	63.9063	-48.1804	63.9062	-53.0336	63.9061	-26.3896	63.9059	-50.8649	63.9065	-38.6565	63.9078	-21.0309	63.9079	56.7019	63.9067	-50.4425	63.9157	-47.1833		63.9102	34.796	63.9161	-55.9866	63.9047	-52.0051	63.9129	-30.405
							64.0166	-58.4313	64.0599	-2.29128	63.9822	-52.7575	64.0113	-19.6242	64.0183	-21.2116	64.0184	-16.0641	64.031	-37.1361	64.0178	-9.15494	64.0181	-48.7317	64.0179	-52.9648	64.0178	-24.9786	64.0177	-50.395	64.0182	-38.3978	64.0196	-20.2781	64.0197	60.6986	64.0185	-50.6576	64.0274	-46.7725		64.022	40.3258	64.0278	-55.891	64.0165	-51.8487	64.0247	-29.0075
							64.1283	-58.1052	64.1717	0.793341	64.0938	-52.8711	64.123	-19.6401	64.13	-21.9313	64.1301	-18.743	64.1428	-37.2791	64.1293	-8.16899	64.1298	-48.4089	64.1296	-53.1917	64.1295	-25.268	64.1295	-51.0942	64.13	-38.7383	64.1313	-21.0499	64.1314	60.2107	64.1302	-50.6487	64.1391	-47.4819		64.1338	38.6251	64.1395	-55.7079	64.1282	-52.3815	64.1364	-29.6287
							64.2398	-58.2998	64.2834	-1.52062	64.2053	-52.5568	64.2347	-20.534	64.2418	-22.3403	64.2418	-19.1742	64.2547	-36.8779	64.2411	-8.77734	64.2415	-48.543	64.2413	-53.2147	64.2412	-26.5586	64.2412	-50.9019	64.2418	-39.2104	64.243	-21.1504	64.2432	63.4975	64.2419	-50.282	64.2508	-47.4026		64.2455	41.0693	64.2513	-56.1608	64.2399	-52.4362	64.2482	-29.5962
							64.3515	-58.4329	64.3952	-0.279171	64.3169	-52.5084	64.3465	-20.2337	64.3535	-22.4908	64.3536	-19.6056	64.3666	-37.3038	64.3528	-10.1974	64.3532	-49.3138	64.3531	-53.3458	64.353	-26.2361	64.3528	-51.5247	64.3534	-40.5013	64.3548	-21.0634	64.3548	57.2805	64.3537	-50.4994	64.3626	-47.2973		64.3573	40.3515	64.363	-55.6847	64.3516	-52.1337	64.3601	-30.4928
							64.4635	-58.8635	64.5069	-2.35407	64.4286	-53.7941	64.4582	-20.2481	64.4652	-22.6678	64.4653	-18.56	64.4785	-37.1597	64.4645	-9.37837	64.465	-48.69	64.4648	-53.7188	64.4647	-26.2191	64.4645	-51.3393	64.465	-39.1695	64.4665	-20.7639	64.4665	56.1881	64.4653	-50.0108	64.4744	-47.3354		64.4691	40.217	64.4749	-56.1121	64.4634	-52.0052	64.4719	-30.7947
							64.5753	-58.7288	64.6186	-2.17967	64.5401	-53.4598	64.5698	-19.9194	64.577	-21.029	64.5769	-19.013	64.5904	-37.4678	64.5763	-9.77161	64.5767	-48.7868	64.5764	-52.6324	64.5763	-26.5007	64.5762	-51.1938	64.5766	-39.9826	64.5783	-20.1536	64.5783	51.0424	64.577	-49.8163	64.5862	-47.1601		64.5809	41.0718	64.5867	-56.4367	64.5751	-52.6868	64.5836	-31.4778
							64.687	-58.5211	64.7304	-2.9535	64.6516	-54.0051	64.6814	-19.9928	64.6887	-20.9481	64.6886	-19.1309	64.7022	-36.5752	64.688	-8.76491	64.6884	-49.0008	64.6881	-53.7248	64.688	-26.5354	64.6879	-50.8963	64.6886	-39.2376	64.69	-20.9289	64.69	53.8294	64.6888	-50.8773	64.6979	-47.2121		64.6927	42.954	64.6985	-57.4996	64.6869	-52.1154	64.6954	-30.6602
							64.7987	-58.693	64.842	-1.48836	64.7632	-52.957	64.7932	-19.8855	64.8004	-20.5855	64.8004	-20.2197	64.8141	-37.4084	64.7997	-9.58665	64.8002	-49.0832	64.7999	-53.0165	64.7998	-25.8655	64.7996	-51.0207	64.8003	-40.8689	64.8018	-21.0029	64.8017	53.0948	64.8005	-50.3184	64.8097	-47.2727		64.8044	44.1297	64.81	-57.0796	64.7986	-53.1132	64.8073	-30.8794
							64.9104	-58.5166	64.9537	-2.88103	64.8749	-51.913	64.9049	-19.1874	64.9122	-21.8069	64.9122	-22.2325	64.926	-36.4509	64.9115	-12.3836	64.9119	-49.0153	64.9116	-53.8958	64.9115	-26.117	64.9114	-51.3501	64.912	-40.4618	64.9134	-21.0603	64.9135	50.8875	64.9122	-50.8722	64.9215	-46.3649		64.9161	40.9189	64.922	-56.4834	64.9102	-52.483	64.919	-31.0423
							65.0221	-58.2583	65.0654	-2.02076	64.9865	-52.7234	65.0166	-19.0896	65.0238	-23.4296	65.0238	-21.8521	65.038	-37.8307	65.0232	-10.0497	65.0235	-49.5765	65.0233	-52.9597	65.0232	-25.4121	65.0231	-51.6414	65.0238	-40.7265	65.0251	-21.6027	65.0252	48.8989	65.024	-50.6334	65.0332	-46.4228		65.0279	35.9314	65.0335	-56.3161	65.0219	-52.505	65.0307	-31.3555
							65.1338	-58.6968	65.1772	-6.25727	65.0979	-53.3556	65.1283	-19.0457	65.1355	-24.3186	65.1356	-22.6632	65.1497	-38.0107	65.1349	-9.12452	65.1352	-48.7014	65.135	-53.4232	65.1349	-25.8724	65.1349	-51.4077	65.1355	-41.1817	65.1369	-21.2105	65.137	53.1193	65.1357	-50.5862	65.1449	-47.2547		65.1396	38.3318	65.1453	-56.1538	65.1336	-51.8497	65.1425	-30.8872
							65.2455	-58.777	65.2889	-7.75213	65.2096	-52.4816	65.24	-21.0156	65.2472	-24.265	65.2474	-22.3828	65.2616	-36.6972	65.2465	-11.2787	65.2469	-49.6694	65.2468	-53.862	65.2467	-26.0216	65.2466	-52.4495	65.2472	-41.0562	65.2486	-21.8907	65.2487	48.7048	65.2475	-50.9415	65.2566	-46.8742		65.2514	37.1867	65.257	-56.5491	65.2454	-52.6748	65.2544	-30.9976
							65.3573	-58.4787	65.4007	-8.3482	65.3213	-52.9954	65.3518	-20.3624	65.3591	-23.5019	65.3591	-23.0259	65.3735	-38.191	65.3582	-10.5075	65.3587	-49.5937	65.3585	-53.0964	65.3585	-26.4493	65.3583	-51.2055	65.359	-44.1165	65.3604	-21.0698	65.3605	47.9329	65.3592	-51.0095	65.3684	-46.561		65.3632	36.8468	65.3688	-56.8232	65.3572	-52.778	65.3661	-30.078
							65.4688	-58.8456	65.5124	-7.05718	65.4329	-52.2556	65.4634	-19.9458	65.4708	-23.3248	65.4708	-23.5016	65.4854	-37.9013	65.47	-10.7353	65.4704	-49.8205	65.4703	-53.994	65.4701	-25.8186	65.4702	-51.035	65.4706	-43.5094	65.4721	-21.7425	65.4721	47.2648	65.4708	-50.8917	65.4802	-47.0882		65.475	36.9314	65.4806	-56.3224	65.4689	-52.9356	65.4779	-30.0939
							65.5807	-58.4912	65.6241	-6.563	65.5443	-53.0444	65.575	-20.3708	65.5825	-23.1128	65.5825	-23.0656	65.5973	-36.8654	65.5817	-9.53458	65.5821	-49.0056	65.5819	-53.9853	65.5817	-25.968	65.5816	-50.9489	65.5823	-42.7407	65.5838	-21.9128	65.5839	49.2668	65.5826	-50.8898	65.592	-47.5599		65.5868	40.1751	65.5924	-56.7338	65.5807	-52.5282	65.5897	-30.5008
							65.6925	-58.7918	65.7359	-9.284	65.6559	-52.5331	65.6868	-19.9048	65.6943	-23.5162	65.6942	-23.9139	65.7092	-37.8262	65.6934	-10.3428	65.6939	-49.5858	65.6936	-54.3511	65.6935	-26.1883	65.6934	-50.9886	65.6938	-43.6515	65.6956	-22.1443	65.6955	52.3026	65.6943	-51.4303	65.7037	-47.6161		65.6985	38.2907	65.7042	-56.1163	65.6923	-52.9729	65.7016	-31.3059
							65.8042	-58.9084	65.8475	-8.20246	65.7675	-52.9016	65.7985	-19.8675	65.806	-23.7621	65.8059	-24.6489	65.8211	-36.9336	65.8051	-9.64936	65.8057	-50.386	65.8053	-53.9679	65.8052	-27.0189	65.8051	-52.0935	65.8056	-43.6497	65.8073	-22.1189	65.8074	47.1819	65.8061	-51.168	65.8155	-47.4161		65.8103	38.35	65.8159	-55.8188	65.804	-53.0685	65.8134	-30.1281
							65.9159	-58.4887	65.9592	-7.95051	65.8791	-53.085	65.9101	-19.1553	65.9177	-26.3823	65.9177	-24.9235	65.9329	-38.0501	65.9169	-10.7363	65.9173	-49.2914	65.917	-54.2048	65.9169	-25.9842	65.917	-51.2092	65.9175	-43.0135	65.9189	-21.6386	65.9191	55.6424	65.9178	-50.8482	65.9272	-46.6586		65.922	38.6313	65.9277	-55.9834	65.9157	-52.9781	65.9251	-31.6644
							66.0277	-58.4063	66.0709	-8.42108	65.9907	-52.994	66.0218	-19.7661	66.0293	-25.547	66.0294	-25.0435	66.0448	-36.6156	66.0286	-10.1557	66.0289	-50.1701	66.0287	-53.6989	66.0286	-26.1751	66.0287	-50.9512	66.0292	-43.5993	66.0307	-22.1501	66.0308	51.9945	66.0295	-51.1435	66.039	-47.1547		66.0338	42.2789	66.0396	-56.6152	66.0274	-52.5507	66.0368	-32.0557
							66.1393	-58.2324	66.1827	-8.10576	66.1023	-52.7155	66.1336	-19.8438	66.141	-24.8765	66.1412	-24.203	66.1567	-36.7306	66.1403	-11.7183	66.1407	-50.0209	66.1405	-53.9575	66.1404	-26.2348	66.1403	-51.1161	66.141	-43.0822	66.1424	-21.6787	66.1426	58.4663	66.1412	-51.4869	66.1507	-48.0089		66.1455	43.7698	66.1513	-55.941	66.1392	-52.4694	66.1486	-31.9112
							66.2511	-58.7981	66.2944	-7.49996	66.2139	-52.5404	66.2453	-19.2494	66.2528	-22.9208	66.2529	-25.2685	66.2685	-36.2277	66.2519	-10.9137	66.2524	-49.5618	66.2523	-54.8366	66.2521	-26.1411	66.2521	-50.9106	66.2527	-43.5637	66.2541	-21.8977	66.2543	55.1748	66.253	-52.1798	66.2624	-48.0678		66.2574	44.3629	66.2631	-56.9745	66.2509	-52.72	66.2605	-32.5236
							66.3628	-58.5963	66.4061	-8.36853	66.3255	-53.0516	66.357	-20.6043	66.3645	-22.446	66.3646	-23.6879	66.3804	-36.3678	66.3637	-10.0667	66.3641	-50.0819	66.364	-54.2443	66.3638	-26.1941	66.3639	-51.0281	66.3644	-43.3629	66.3659	-21.271	66.366	66.7099	66.3647	-51.8959	66.3742	-47.9407		66.3691	46.8383	66.3748	-56.2779	66.3627	-53.3979	66.3722	-33.1085
							66.4745	-59.0472	66.5179	-5.58181	66.4371	-53.9793	66.4687	-19.9455	66.4763	-23.8998	66.4763	-24.5007	66.4923	-36.0596	66.4754	-9.73993	66.4759	-49.6969	66.4757	-54.3907	66.4756	-26.7729	66.4756	-52.3973	66.4761	-43.5671	66.4777	-21.9763	66.4777	60.8092	66.4765	-51.6817	66.486	-47.7603		66.4809	41.2368	66.4866	-55.8117	66.4744	-52.5727	66.4841	-32.1935
							66.586	-58.4643	66.6296	-8.35455	66.5486	-53.4733	66.5803	-20.9498	66.588	-23.6864	66.5881	-24.47	66.6042	-37.5284	66.5871	-9.16076	66.5876	-50.0266	66.5874	-54.1858	66.5872	-26.7639	66.5871	-52.3566	66.5878	-43.4534	66.5894	-22.3871	66.5894	69.6459	66.5881	-51.6716	66.5978	-46.8789		66.5926	46.1856	66.5984	-56.9347	66.5861	-52.7884	66.5958	-32.1865
							66.6977	-59.0827	66.7414	-7.00865	66.6602	-52.7891	66.692	-21.0238	66.6998	-24.9388	66.6997	-24.7848	66.7161	-36.6852	66.6989	-10.0554	66.6994	-50.0872	66.699	-54.2123	66.6989	-26.4204	66.6988	-53.273	66.6995	-42.6987	66.7011	-21.3724	66.7012	67.9775	66.6998	-51.7474	66.7095	-47.5494		66.7045	46.4811	66.7102	-57.0873	66.6978	-52.946	66.7077	-31.9344
							66.8097	-59.3231	66.8531	-7.09669	66.7718	-53.3939	66.8037	-19.7205	66.8115	-24.9171	66.8114	-24.093	66.8279	-37.385	66.8106	-11.153	66.811	-49.5337	66.8107	-54.5445	66.8106	-25.7513	66.8106	-52.036	66.8113	-41.9573	66.8129	-22.2242	66.8129	67.3042	66.8116	-51.9549	66.8212	-46.9316		66.8163	41.8686	66.8218	-57.5418	66.8096	-52.4652	66.8194	-31.7204
							66.9214	-58.525	66.9647	-3.58919	66.8834	-53.0781	66.9154	-19.9516	66.9232	-23.9166	66.9232	-25.106	66.9398	-37.5931	66.9223	-9.01734	66.9228	-49.9296	66.9224	-53.9001	66.9224	-26.5388	66.9223	-51.0886	66.923	-42.3054	66.9245	-21.5801	66.9247	66.1303	66.9233	-51.7995	66.933	-47.7876		66.9279	46.9064	66.9338	-56.9569	66.9213	-53.25	66.9313	-32.4954
							67.0332	-58.5857	67.0764	-4.80636	66.995	-54.0705	67.0271	-20.7083	67.035	-24.7423	67.0349	-25.984	67.0517	-36.5534	67.034	-9.88661	67.0344	-50.9499	67.0342	-54.6287	67.0341	-26.3796	67.034	-51.0168	67.0348	-42.7555	67.0362	-20.9347	67.0364	66.7421	67.0351	-52.1257	67.0448	-48.4313		67.0397	44.2722	67.0455	-56.961	67.0329	-52.6466	67.0429	-31.4021
							67.1448	-58.9227	67.1882	-4.06154	67.1067	-53.9799	67.1389	-20.4728	67.1466	-22.6297	67.1467	-23.3656	67.1636	-36.8311	67.1458	-9.70676	67.1462	-50.3388	67.1459	-54.4828	67.1458	-26.9498	67.1457	-47.5192	67.1465	-44.4829	67.1479	-21.5219	67.1481	59.4596	67.1468	-52.2646	67.1566	-47.4604		67.1515	48.9494	67.1572	-56.2573	67.1448	-52.9542	67.1547	-32.7066
							67.2565	-58.5365	67.2999	-4.91048	67.2183	-53.47	67.2505	-20.965	67.2583	-22.9523	67.2584	-25.917	67.2754	-37.6472	67.2574	-11.7981	67.2579	-50.3603	67.2577	-54.7326	67.2575	-26.6289	67.2576	-45.9187	67.2582	-43.2891	67.2597	-21.955	67.2599	57.2371	67.2585	-51.5205	67.2682	-47.9273		67.2632	48.4065	67.269	-56.1101	67.2565	-53.046	67.2666	-33.12
							67.3683	-59.0991	67.4117	-5.7495	67.3298	-53.8247	67.3622	-20.3789	67.37	-24.362	67.3701	-24.2422	67.3873	-37.4631	67.3691	-10.3861	67.3696	-50.8066	67.3694	-54.0958	67.3693	-26.1529	67.3693	-43.0134	67.37	-42.0074	67.3714	-21.9519	67.3716	60.3317	67.3703	-52.0992	67.38	-47.7413		67.375	44.2312	67.3808	-55.967	67.3681	-52.9584	67.3783	-32.4742
							67.4801	-58.8398	67.5234	-8.69174	67.4414	-53.3613	67.474	-20.411	67.4818	-25.279	67.4819	-25.7819	67.4992	-37.4026	67.4808	-8.8293	67.4814	-50.6933	67.4812	-54.9741	67.481	-26.0294	67.481	-41.946	67.4816	-42.7797	67.4832	-21.6502	67.4832	61.5855	67.482	-51.6042	67.4918	-47.4814		67.4868	51.477	67.4925	-55.9227	67.4799	-52.7158	67.4901	-32.803
							67.5917	-59.2487	67.6351	-7.47297	67.5531	-53.5082	67.5857	-21.415	67.5935	-24.3474	67.5936	-25.9043	67.6111	-37.6082	67.5926	-11.7722	67.5931	-50.2714	67.5928	-54.7235	67.5928	-26.56	67.5926	-40.1081	67.5932	-41.7104	67.5949	-20.7239	67.5949	59.2743	67.5936	-51.9027	67.6036	-47.3219		67.5986	45.8628	67.6043	-55.0044	67.5917	-53.0317	67.602	-32.8739
							67.7035	-58.2647	67.7469	-7.12107	67.6646	-53.3562	67.6973	-21.174	67.7053	-24.3304	67.7052	-25.5925	67.723	-36.9727	67.7043	-10.9783	67.7048	-51.2369	67.7045	-54.7103	67.7043	-25.8308	67.7043	-39.572	67.705	-40.5831	67.7067	-22.1236	67.7067	61.1244	67.7053	-51.4341	67.7153	-48.3794		67.7104	48.4784	67.7161	-55.1775	67.7034	-52.4158	67.7137	-32.3123
							67.815	-58.6304	67.8586	-5.9283	67.7761	-53.7193	67.809	-20.8241	67.817	-24.945	67.8169	-25.4455	67.8349	-38.232	67.816	-10.6469	67.8165	-50.588	67.8162	-54.4281	67.816	-26.6387	67.816	-38.5378	67.8168	-37.5321	67.8184	-22.1987	67.8185	58.4461	67.8171	-51.8966	67.827	-47.9014		67.8222	44.4713	67.8278	-54.6771	67.815	-52.0172	67.8255	-32.313
							67.927	-58.7307	67.9702	-5.89442	67.8877	-53.3647	67.9207	-21.2249	67.9287	-24.2519	67.9287	-27.0668	67.9467	-37.8833	67.9277	-11.9099	67.9283	-50.767	67.9279	-54.0837	67.9278	-26.2467	67.9278	-38.1345	67.9285	-35.9084	67.9301	-22.3557	67.9301	61.3663	67.9288	-51.8764	67.9388	-48.1419		67.9339	42.4088	67.9396	-54.7894	67.9269	-52.8734	67.9374	-31.8512
							68.0387	-58.7631	68.0819	-7.14687	67.9994	-53.3386	68.0324	-21.7376	68.0405	-23.3792	68.0405	-27.9886	68.0586	-37.9747	68.0395	-9.67262	68.04	-50.8381	68.0397	-54.7048	68.0395	-26.404	68.0396	-35.4044	68.0402	-33.4911	68.0418	-22.2005	68.0419	63.694	68.0406	-52.1891	68.0506	-47.745		68.0456	47.2297	68.0515	-54.9945	68.0385	-52.1899	68.0491	-33.4629
							68.1503	-58.6657	68.1937	-6.4537	68.1109	-53.9484	68.1441	-22.2836	68.1521	-23.777	68.1521	-28.7741	68.1705	-37.7074	68.1512	-11.5649	68.1516	-51.0403	68.1514	-54.6625	68.1512	-24.76	68.1513	-35.548	68.1519	-32.5277	68.1535	-22.7617	68.1537	61.8141	68.1523	-52.8289	68.1624	-48.0866		68.1573	45.9819	68.1631	-55.1018	68.1502	-52.5299	68.1609	-33.712
							68.262	-58.7723	68.3054	-6.93287	68.2225	-54.2282	68.2558	-21.6646	68.2638	-21.611	68.2639	-28.6047	68.2823	-38.0797	68.2629	-11.2829	68.2633	-51.4434	68.2631	-54.0802	68.2629	-26.3867	68.2631	-34.4861	68.2637	-29.9644	68.2653	-22.268	68.2654	70.4812	68.2641	-52.6414	68.274	-48.1839		68.2691	43.4157	68.2748	-55.0677	68.2619	-53.4028	68.2726	-32.3095
							68.3737	-58.5841	68.4171	-6.35285	68.3341	-54.0551	68.3675	-21.6515	68.3755	-22.8145	68.3757	-28.2042	68.3942	-38.5218	68.3746	-12.9157	68.3751	-50.8587	68.3748	-54.3915	68.3747	-26.3562	68.3749	-33.9143	68.3754	-28.7509	68.377	-21.8884	68.3772	66.5071	68.3758	-52.5337	68.3858	-48.1126		68.3809	46.9136	68.3867	-54.9028	68.3736	-52.54	68.3845	-33.4903
							68.4855	-58.5063	68.5289	-6.4718	68.4458	-53.8678	68.4792	-20.6861	68.4873	-21.9393	68.4874	-28.9862	68.5061	-38.3174	68.4862	-11.0847	68.4868	-50.6215	68.4865	-53.9638	68.4865	-26.9513	68.4866	-32.6036	68.487	-27.6731	68.4887	-21.907	68.4889	72.2758	68.4875	-52.6032	68.4976	-47.5552		68.4927	44.622	68.4985	-53.9166	68.4854	-52.4523	68.4962	-32.5366
							68.5973	-58.7647	68.6406	-11.0059	68.5573	-53.4102	68.5909	-22.2584	68.5991	-22.2462	68.5991	-28.3789	68.618	-38.1202	68.598	-13.0547	68.5986	-50.4905	68.5983	-54.7665	68.5981	-26.8051	68.5982	-32.4351	68.5988	-25.6351	68.6005	-21.7795	68.6005	67.5098	68.5992	-52.9324	68.6093	-48.3165		68.6045	49.4307	68.6102	-54.5837	68.5971	-53.1375	68.608	-33.3364
							68.709	-58.3974	68.7524	-8.55924	68.6688	-53.7864	68.7025	-22.3469	68.7108	-23.7642	68.7108	-28.8349	68.7299	-38.1486	68.7098	-10.1526	68.7102	-50.8667	68.71	-54.9034	68.7097	-26.0718	68.71	-31.655	68.7105	-23.7077	68.7122	-22.161	68.7123	65.7414	68.7109	-52.8219	68.7211	-47.5065		68.7163	46.1637	68.722	-55.1778	68.7089	-53.3001	68.7198	-33.0585
							68.8207	-58.8087	68.8641	-8.94094	68.7804	-53.4991	68.8143	-22.3959	68.8225	-22.7549	68.8225	-29.1325	68.8418	-37.6903	68.8215	-11.9883	68.822	-50.78	68.8216	-54.4954	68.8215	-25.9034	68.8217	-32.537	68.8222	-24.9722	68.824	-21.9781	68.824	70.8062	68.8226	-53.434	68.8328	-48.1061		68.828	44.1372	68.8337	-54.9116	68.8206	-53.0526	68.8317	-32.7022
							68.9325	-59.1133	68.9757	-9.79113	68.8921	-53.606	68.926	-21.7673	68.9343	-23.9805	68.9342	-29.0244	68.9536	-38.1983	68.9332	-10.1439	68.9337	-50.9239	68.9334	-55.0282	68.9332	-26.4672	68.9334	-31.5773	68.9339	-23.3022	68.9357	-22.6287	68.9358	62.5442	68.9344	-52.9169	68.9446	-47.9212		68.9398	46.8076	68.9456	-55.29	68.9324	-53.1384	68.9435	-32.2881
							69.0442	-58.7733	69.0874	-9.33322	69.0036	-54.6665	69.0377	-21.6408	69.046	-24.4934	69.0459	-29.6993	69.0655	-39.2864	69.0449	-10.1043	69.0454	-51.7863	69.0451	-54.8681	69.045	-28.0918	69.0452	-30.3524	69.0457	-21.692	69.0473	-22.6969	69.0475	66.6367	69.0461	-53.454	69.0564	-47.9438		69.0515	47.4968	69.0573	-55.3392	69.044	-53.5815	69.0552	-32.81
							69.1559	-58.3901	69.1992	-11.9275	69.1152	-53.5587	69.1493	-23.2969	69.1576	-24.0381	69.1577	-28.8359	69.1774	-38.1031	69.1566	-11.0785	69.1571	-50.9134	69.1568	-54.8459	69.1567	-27.5388	69.1569	-30.5624	69.1574	-22.0437	69.1591	-22.7275	69.1592	73.5059	69.1578	-53.6294	69.1681	-48.1681		69.1632	47.8256	69.1691	-55.3811	69.1557	-53.7588	69.1669	-31.4729
							69.2675	-57.9871	69.3109	-9.47645	69.2268	-54.4874	69.2611	-22.5907	69.2694	-21.2269	69.2696	-29.9816	69.2893	-38.3889	69.2684	-12.3603	69.2688	-52.0343	69.2686	-55.0702	69.2684	-26.15	69.2686	-29.5684	69.2692	-19.1402	69.2708	-22.1457	69.271	75.412	69.2696	-52.9659	69.2798	-48.0539		69.275	48.1999	69.2808	-56.1653	69.2674	-53.3966	69.2787	-32.6411
							69.3792	-58.9113	69.4226	-11.0527	69.3384	-52.9665	69.3728	-22.3137	69.3811	-21.8555	69.3812	-30.0173	69.4011	-37.9203	69.38	-10.5685	69.3806	-51.3815	69.3803	-54.6267	69.3802	-27.9632	69.3804	-27.7578	69.3809	-19.9542	69.3826	-22.4737	69.3827	74.8783	69.3813	-53.3712	69.3916	-48.2006		69.3869	48.1783	69.3926	-55.653	69.3791	-53.1816	69.3905	-32.4854
							69.491	-59.3437	69.5344	-9.03403	69.4501	-53.8032	69.4845	-22.9256	69.4928	-23.6241	69.4929	-30.5069	69.513	-38.3568	69.4917	-10.35	69.4922	-51.6371	69.492	-55.7473	69.4918	-27.108	69.4921	-29.5695	69.4925	-17.4106	69.4943	-22.4706	69.4945	69.3254	69.4931	-53.6611	69.5033	-47.8001		69.4986	47.6288	69.5043	-54.9757	69.4909	-53.2145	69.5023	-32.2854
							69.6027	-58.2674	69.6461	-10.6697	69.5616	-54.152	69.5962	-22.9017	69.6046	-23.3204	69.6046	-31.1655	69.6249	-38.3906	69.6034	-12.6202	69.604	-50.482	69.6037	-54.8863	69.6036	-27.7799	69.6038	-29.0212	69.6041	-18.5843	69.6061	-22.5593	69.6061	67.7202	69.6048	-53.4929	69.6151	-48.6685		69.6104	50.4483	69.6161	-55.1608	69.6026	-53.6736	69.6141	-33.2811
							69.7145	-58.8743	69.7578	-9.79267	69.6731	-54.0462	69.7078	-22.7492	69.7163	-24.0549	69.7164	-31.3338	69.7368	-39.1306	69.7151	-10.935	69.7157	-51.7022	69.7155	-55.1454	69.7152	-27.6321	69.7154	-26.7244	69.7158	-18.6708	69.7178	-22.5103	69.7178	71.8003	69.7164	-53.9174	69.7268	-47.6829		69.7221	51.8258	69.7279	-54.696	69.7143	-53.1658	69.726	-32.8554
							69.8262	-58.4898	69.8696	-11.9116	69.7847	-53.9614	69.8195	-21.8191	69.828	-23.9376	69.828	-31.2204	69.8487	-38.3993	69.8269	-12.2453	69.8275	-52.0424	69.827	-55.3331	69.8269	-27.2424	69.8272	-28.6881	69.8276	-17.1426	69.8295	-22.7709	69.8296	67.7661	69.8281	-53.7184	69.8386	-48.5725		69.8339	51.8953	69.8396	-56.1125	69.8261	-53.3922	69.8378	-31.2362
							69.938	-58.8678	69.9813	-13.4299	69.8963	-54.4897	69.9312	-21.9789	69.9398	-23.4269	69.9397	-30.8715	69.9605	-37.9509	69.9386	-11.5548	69.9392	-51.7267	69.9388	-55.0521	69.9387	-27.5274	69.9389	-29.7082	69.9393	-18.6895	69.9413	-22.1298	69.9413	69.2212	69.9399	-53.464	69.9504	-48.7732		69.9457	43.6641	69.9515	-55.2775	69.9378	-53.4131	69.9496	-29.5071
							70.0497	-58.9025	70.0929	-13.5192	70.0079	-53.6852	70.0429	-22.2252	70.0515	-24.7283	70.0515	-30.9674	70.0724	-38.5964	70.0503	-10.3609	70.0509	-51.5689	70.0505	-55.0921	70.0503	-27.5803	70.0506	-27.648	70.0511	-17.6165	70.0529	-22.7626	70.0531	67.769	70.0516	-53.6818	70.0622	-48.2292		70.0573	47.9147	70.0632	-54.4735	70.0496	-53.7386	70.0613	-30.082
							70.1614	-59.2871	70.2047	-13.3344	70.1195	-53.8341	70.1547	-21.8173	70.1632	-23.1945	70.1632	-29.9041	70.1843	-39.0499	70.1621	-12.1811	70.1625	-51.4798	70.1623	-54.9371	70.1621	-27.2819	70.1624	-28.9622	70.1628	-17.3759	70.1646	-22.9377	70.1648	69.9169	70.1634	-54.6245	70.1739	-47.8251		70.1691	44.0647	70.175	-55.5631	70.1611	-54.2107	70.173	-29.5936
							70.2731	-58.6041	70.3164	-13.6429	70.2312	-54.2267	70.2664	-21.7887	70.2749	-24.2236	70.275	-31.0138	70.2962	-38.5721	70.2738	-10.9137	70.2743	-51.5384	70.274	-55.7149	70.2738	-27.5929	70.2741	-28.0018	70.2745	-16.23	70.2763	-23.2923	70.2766	65.7785	70.2751	-54.7305	70.2857	-48.8194		70.281	43.8929	70.2867	-55.6993	70.2729	-54.2052	70.2849	-30.8489
							70.3848	-59.2493	70.4281	-11.8649	70.3427	-54.7949	70.3781	-22.0766	70.3866	-22.639	70.3867	-31.0378	70.4081	-39.2554	70.3854	-9.85787	70.386	-52.1223	70.3857	-55.16	70.3856	-27.7962	70.3858	-28.0711	70.3862	-15.1147	70.3881	-23.4509	70.3883	63.9915	70.3868	-54.7246	70.3974	-49.0226		70.3927	44.7076	70.3984	-55.4145	70.3847	-53.9601	70.3966	-30.664
							70.4965	-58.8975	70.5399	-10.5415	70.4543	-54.7424	70.4898	-21.1224	70.4983	-21.3094	70.4984	-30.4913	70.5199	-38.6088	70.4971	-10.8537	70.4977	-51.6551	70.4974	-55.2517	70.4973	-27.3424	70.4976	-26.3052	70.4979	-15.0068	70.4999	-23.5951	70.5001	65.9608	70.4986	-54.3329	70.5091	-48.449		70.5045	43.5884	70.5102	-55.4336	70.4963	-54.2763	70.5084	-31.5493
							70.6083	-58.9545	70.6516	-8.48175	70.566	-54.3394	70.6015	-21.6101	70.6101	-23.4984	70.6102	-31.5545	70.6318	-38.1451	70.6089	-10.4213	70.6095	-51.5829	70.6092	-54.8779	70.609	-28.5943	70.6093	-28.3165	70.6096	-16.7305	70.6116	-23.318	70.6117	65.4256	70.6103	-53.8493	70.6209	-48.2842		70.6163	41.6714	70.622	-55.0912	70.6081	-54.0597	70.6202	-31.0008
							70.72	-59.2195	70.7633	-7.76915	70.6775	-54.1254	70.7132	-20.7814	70.7218	-25.9691	70.7219	-31.2113	70.7437	-38.73	70.7206	-10.6522	70.7212	-51.9719	70.7209	-55.5167	70.7208	-29.1804	70.7209	-26.5398	70.7213	-17.3427	70.7233	-23.1816	70.7234	63.6517	70.7219	-53.7377	70.7326	-48.3512		70.7281	42.3933	70.7338	-54.8199	70.7199	-53.9777	70.7321	-30.92
							70.8317	-58.9605	70.8751	-8.62433	70.789	-54.0764	70.8248	-21.363	70.8336	-24.3003	70.8335	-31.3287	70.8556	-40.665	70.8323	-11.3471	70.8329	-51.7436	70.8325	-55.8689	70.8323	-30.0445	70.8326	-28.2878	70.8331	-17.1789	70.8351	-23.651	70.8351	62.6825	70.8336	-53.4993	70.8444	-48.7983		70.8398	44.6557	70.8456	-55.3098	70.8316	-54.1069	70.8438	-31.8952
							70.9435	-59.1075	70.9868	-9.67662	70.9006	-55.2876	70.9365	-21.3631	70.9453	-23.8889	70.9452	-30.7756	70.9674	-39.3903	70.944	-9.53297	70.9446	-52.0783	70.9442	-55.4642	70.9441	-29.9041	70.9444	-26.3612	70.9448	-16.9565	70.9469	-23.3407	70.9469	62.1618	70.9454	-53.9389	70.9562	-48.0963		70.9516	40.3588	70.9573	-54.9199	70.9433	-54.0648	70.9556	-31.427
							71.0552	-59.5421	71.0984	-12.7185	71.0122	-54.3258	71.0482	-20.7989	71.057	-25.5546	71.057	-31.6064	71.0793	-39.4483	71.0558	-11.5262	71.0564	-52.1549	71.0559	-55.2863	71.0558	-31.9271	71.0561	-27.2914	71.0566	-15.4865	71.0586	-23.6457	71.0586	66.3364	71.0572	-54.2423	71.0679	-48.0615		71.0634	44.1317	71.0691	-55.7553	71.0551	-53.9629	71.0674	-31.6154
							71.1669	-59.0887	71.2102	-11.4246	71.1238	-55.6431	71.1599	-22.1396	71.1688	-23.2612	71.1688	-32.3817	71.1913	-38.8579	71.1675	-9.07964	71.1681	-51.9067	71.1677	-55.0363	71.1675	-31.5812	71.1679	-26.6352	71.1684	-16.235	71.1702	-23.2634	71.1704	74.3157	71.1689	-53.8122	71.1797	-48.0407		71.1751	43.2708	71.1809	-54.8531	71.1668	-54.0015	71.1792	-32.3271
							71.2786	-59.1458	71.3219	-10.5496	71.2355	-54.7983	71.2716	-21.3082	71.2804	-25.6185	71.2804	-31.853	71.3032	-39.9139	71.2792	-10.2795	71.2797	-52.1011	71.2794	-54.7769	71.2793	-32.0365	71.2796	-27.1016	71.2802	-16.9124	71.2819	-24.0799	71.2821	68.2378	71.2806	-54.2963	71.2915	-48.2739		71.2868	46.03	71.2926	-54.4155	71.2784	-54.117	71.2909	-31.8983
							71.3903	-59.2365	71.4336	-12.5211	71.347	-54.0375	71.3833	-20.6976	71.3921	-27.2759	71.3922	-31.7826	71.4149	-39.4444	71.391	-12.6931	71.3915	-51.9474	71.3911	-55.8436	71.391	-32.4717	71.3913	-28.4497	71.3918	-16.8046	71.3937	-23.2821	71.3939	72.0042	71.3924	-53.8619	71.4031	-49.0754		71.3986	48.1875	71.4043	-54.8302	71.3901	-53.6594	71.4027	-32.6537
							71.502	-59.8107	71.5454	-12.1786	71.4586	-54.7378	71.495	-21.1544	71.5038	-26.6358	71.504	-31.6737	71.5268	-40.3548	71.5026	-11.6001	71.5032	-52.1502	71.5029	-56.3224	71.5027	-32.5774	71.503	-28.0106	71.5037	-16.4768	71.5054	-23.8706	71.5056	77.5198	71.5041	-54.597	71.5149	-47.1522		71.5104	47.9968	71.5161	-55.9105	71.5018	-54.4003	71.5146	-32.1234
							71.6137	-59.5465	71.6571	-14.0889	71.5703	-54.0037	71.6068	-21.391	71.6156	-25.6142	71.6157	-32.4397	71.6387	-39.5094	71.6143	-12.7486	71.6149	-50.98	71.6145	-56.1421	71.6144	-33.4333	71.6148	-28.5707	71.6152	-15.5781	71.6171	-23.2241	71.6174	70.6839	71.6158	-54.678	71.6267	-48.1768		71.6222	47.9093	71.6279	-54.8853	71.6136	-54.0495	71.6263	-32.7596
							71.7255	-59.6482	71.7689	-13.6834	71.6818	-54.527	71.7185	-23.0156	71.7274	-26.6556	71.7274	-32.056	71.7507	-38.8485	71.726	-11.6242	71.7266	-52.5584	71.7263	-55.7339	71.7261	-34.2683	71.7264	-27.7652	71.7269	-17.6792	71.7289	-24.3107	71.729	73.7304	71.7275	-54.6385	71.7384	-48.6904		71.734	50.7337	71.7397	-55.2408	71.7253	-53.764	71.7381	-31.0435
							71.8372	-58.8518	71.8806	-12.8763	71.7933	-53.8553	71.83	-20.4782	71.8391	-24.7809	71.8392	-31.9643	71.8625	-39.5746	71.8378	-11.8316	71.8383	-52.2962	71.838	-55.6289	71.8377	-34.2624	71.8381	-25.7354	71.8387	-17.0291	71.8406	-24.3647	71.8407	69.7582	71.8392	-54.2972	71.8502	-48.5741		71.8457	47.588	71.8514	-55.1862	71.8371	-53.0204	71.8499	-31.1226
							71.9489	-58.8379	71.9923	-13.7032	71.9049	-54.7524	71.9418	-21.5169	71.9508	-26.1508	71.9508	-32.4031	71.9744	-40.1189	71.9495	-9.30193	71.9501	-52.0805	71.9497	-55.4937	71.9495	-34.3743	71.9499	-26.6254	71.9504	-17.0095	71.9524	-23.9144	71.9525	71.2784	71.9509	-53.9993	71.962	-48.4867		71.9575	49.8918	71.9632	-54.317	71.949	-53.7579	71.9618	-30.3096
							72.0607	-59.0494	72.1039	-14.1805	72.0165	-53.8951	72.0535	-20.292	72.0625	-26.1437	72.0625	-33.7231	72.0863	-38.8474	72.0612	-11.7975	72.0619	-52.0625	72.0614	-56.2404	72.0612	-34.97	72.0616	-25.7125	72.0621	-15.4667	72.0641	-24.4772	72.0642	69.0839	72.0626	-54.1788	72.0738	-49.1412		72.0693	47.2436	72.075	-54.2579	72.0607	-53.8978	72.0736	-29.2984
							72.1724	-59.7386	72.2157	-14.3544	72.1281	-53.5467	72.1652	-21.4027	72.1743	-26.6362	72.1742	-33.1462	72.1982	-38.9738	72.1729	-11.9383	72.1736	-52.1573	72.1732	-55.7927	72.1729	-35.1429	72.1733	-27.08	72.1738	-15.9382	72.1757	-23.8435	72.1759	69.1823	72.1744	-54.0958	72.1855	-48.3435		72.1809	48.8567	72.1868	-54.4368	72.1722	-53.0094	72.1852	-28.0654
							72.2841	-58.8626	72.3274	-14.916	72.2397	-53.4236	72.2769	-21.4388	72.2859	-25.2899	72.286	-33.5451	72.3101	-39.9951	72.2846	-12.9187	72.2852	-52.11	72.2848	-56.0414	72.2847	-35.0325	72.2851	-25.8496	72.2856	-16.6383	72.2875	-23.5962	72.2877	69.7362	72.2862	-54.3687	72.2973	-48.3821		72.2927	52.2801	72.2986	-53.9255	72.2839	-53.1573	72.297	-26.7568
							72.3958	-59.5109	72.4392	-14.3085	72.3513	-53.2777	72.3886	-21.059	72.3977	-25.625	72.3978	-33.7805	72.4218	-39.0759	72.3964	-11.5898	72.397	-52.2676	72.3966	-55.4377	72.3964	-36.2984	72.3968	-26.7017	72.3974	-17.6244	72.3992	-23.782	72.3995	66.8417	72.3979	-54.2352	72.4089	-48.3306		72.4045	48.869	72.4102	-54.7824	72.3956	-54.0173	72.4088	-24.4642
							72.5075	-59.8779	72.5509	-13.6002	72.4629	-54.2474	72.5003	-20.8147	72.5094	-24.858	72.5095	-33.7711	72.5337	-39.7433	72.5079	-12.2319	72.5087	-52.8653	72.5083	-55.2585	72.5082	-35.6508	72.5085	-25.8015	72.5091	-17.2123	72.511	-24.1453	72.5112	65.7574	72.5097	-54.4209	72.5207	-48.6461		72.5163	44.4771	72.522	-54.261	72.5074	-53.6113	72.5206	-22.6384
							72.6192	-59.2549	72.6626	-13.8074	72.5746	-55.4035	72.612	-21.1254	72.6211	-25.2785	72.6212	-34.1717	72.6456	-38.76	72.6197	-13.0416	72.6204	-52.2601	72.62	-55.981	72.6198	-36.4075	72.6203	-26.5385	72.6208	-17.2704	72.6227	-23.7891	72.6229	70.6671	72.6214	-54.6651	72.6324	-48.5938		72.6281	36.9176	72.6338	-54.1767	72.6192	-53.5015	72.6324	-22.6334
							72.731	-59.4419	72.7743	-14.7416	72.6861	-54.2104	72.7237	-21.3104	72.7329	-25.5884	72.7329	-34.5317	72.7575	-38.7058	72.7315	-13.2656	72.7321	-52.7036	72.7317	-55.8486	72.7316	-36.6145	72.732	-25.7713	72.7324	-19.1554	72.7344	-24.4433	72.7346	69.3952	72.7331	-54.7536	72.7442	-48.5752		72.7398	41.1429	72.7455	-53.7753	72.7308	-53.7388	72.7442	-20.415
							72.8428	-59.2237	72.8861	-14.4842	72.7976	-54.2968	72.8353	-20.9351	72.8446	-24.4063	72.8447	-34.0002	72.8694	-39.1716	72.8432	-12.1975	72.8438	-52.612	72.8435	-55.853	72.8432	-36.8675	72.8436	-27.3364	72.8442	-17.8947	72.8462	-23.9784	72.8463	60.566	72.8448	-54.205	72.856	-48.8541		72.8516	43.6546	72.8574	-53.925	72.8426	-53.6445	72.856	-17.8917
							72.9544	-59.3394	72.9978	-13.7503	72.9092	-54.0328	72.947	-21.4628	72.9563	-25.8327	72.9563	-34.6618	72.9813	-39.5526	72.9549	-12.0348	72.9556	-52.6631	72.9551	-55.8531	72.9549	-37.5337	72.9553	-26.0916	72.9559	-17.9277	72.9579	-24.6561	72.958	67.6412	72.9565	-55.1963	72.9677	-49.2028		72.9634	41.5234	72.9693	-53.1568	72.9544	-53.4944	72.9679	-17.8321
							73.0662	-59.5212	73.1095	-14.3134	73.0208	-52.4555	73.0587	-22.2566	73.0681	-25.4751	73.068	-34.3186	73.0932	-39.5229	73.0667	-13.2668	73.0673	-52.9082	73.0667	-55.1951	73.0667	-38.0865	73.0671	-26.3892	73.0677	-15.2099	73.0697	-23.3681	73.0697	67.3588	73.0682	-54.1452	73.0795	-49.1047		73.0752	42.5213	73.0809	-54.3313	73.0661	-53.7015	73.0796	-17.9174
							73.1779	-59.5069	73.2212	-14.0039	73.1324	-52.3692	73.1704	-21.9619	73.1798	-25.0388	73.1798	-34.7397	73.2051	-39.5952	73.1784	-12.462	73.179	-52.7721	73.1783	-55.2965	73.1784	-38.02	73.1788	-25.8707	73.1794	-17.1319	73.1813	-24.812	73.1816	61.9804	73.1799	-53.7088	73.1913	-49.191		73.1868	41.4759	73.1927	-54.3637	73.1778	-53.5847	73.1914	-17.0624
							73.2897	-59.294	73.3329	-16.8326	73.244	-50.7128	73.2822	-21.0417	73.2915	-22.8904	73.2915	-33.5324	73.317	-39.9738	73.2901	-12.0044	73.2907	-52.4501	73.2902	-55.6418	73.2901	-38.108	73.2906	-26.3478	73.2911	-18.2641	73.293	-24.292	73.2932	63.5986	73.2917	-53.4459	73.303	-49.2368		73.2986	38.6884	73.3044	-54.9586	73.2893	-53.0603	73.3031	-15.0931
							73.4013	-59.6502	73.4446	-14.3281	73.3557	-51.0826	73.3939	-21.7195	73.4032	-22.3726	73.4033	-34.9211	73.4288	-41.3357	73.4019	-12.5692	73.4024	-52.5207	73.4019	-56.2463	73.4019	-38.3957	73.4023	-25.9903	73.4028	-18.8541	73.4048	-24.251	73.405	67.5064	73.4034	-54.417	73.4148	-48.6389		73.4104	36.9901	73.4161	-54.9256	73.4012	-53.5863	73.4149	-14.3198
							73.513	-59.3837	73.5564	-15.4866	73.4673	-48.7028	73.5056	-22.3035	73.515	-23.862	73.515	-35.2166	73.5406	-40.6184	73.5135	-12.0613	73.5141	-53.0348	73.5136	-55.5852	73.5136	-39.3258	73.514	-26.6307	73.5146	-17.6583	73.5166	-24.0398	73.5167	65.3849	73.5152	-54.2765	73.5264	-48.9687		73.5222	41.556	73.5279	-55.7021	73.5129	-53.8552	73.5267	-13.7455
							73.6247	-59.9126	73.6681	-13.5517	73.5788	-46.2309	73.6173	-21.4542	73.6266	-26.9138	73.6268	-34.8268	73.6525	-40.2977	73.6252	-12.8286	73.6259	-53.423	73.6253	-55.7875	73.6253	-39.2974	73.6257	-25.3588	73.6263	-18.395	73.6283	-24.4985	73.6285	61.241	73.6269	-53.4206	73.6382	-48.8175		73.634	45.2168	73.6397	-55.5699	73.6246	-53.8946	73.6385	-13.0503
							73.7365	-59.4879	73.7798	-13.2108	73.6904	-43.2278	73.729	-21.9215	73.7384	-25.9131	73.7385	-34.5578	73.7644	-40.0175	73.7369	-13.9661	73.7376	-53.4358	73.7372	-55.107	73.737	-38.3886	73.7375	-26.0233	73.7378	-17.7099	73.74	-25.0581	73.7401	70.3558	73.7387	-54.2027	73.75	-49.099		73.7457	46.9159	73.7514	-55.8333	73.7363	-53.544	73.7503	-13.0818
							73.8482	-59.9697	73.8915	-14.6713	73.8021	-41.8085	73.8407	-22.8327	73.8501	-27.0763	73.8502	-35.7378	73.8763	-40.932	73.8486	-14.3348	73.8493	-53.5062	73.8488	-55.8215	73.8488	-38.6481	73.8491	-26.0571	73.8496	-19.0454	73.8518	-24.834	73.8519	64.2973	73.8503	-54.0746	73.8617	-49.0239		73.8575	47.221	73.8633	-56.4254	73.8481	-53.5456	73.8622	-12.7408
							73.9599	-59.7167	74.0033	-14.6894	73.9136	-39.7992	73.9523	-22.0849	73.9619	-24.5623	73.9618	-35.8294	73.9882	-40.1295	73.9603	-14.3306	73.961	-53.2456	73.9604	-56.1242	73.9603	-40.2184	73.9608	-24.6335	73.9612	-18.3082	73.9635	-24.8768	73.9636	70.5761	73.962	-53.3586	73.9735	-49.1434		73.9693	45.6968	73.975	-56.0051	73.9599	-53.6151	73.9739	-13.1314
							74.0717	-60.1453	74.115	-14.9005	74.0251	-37.0306	74.064	-22.0085	74.0736	-26.5161	74.0735	-35.7742	74.1001	-39.7248	74.0721	-12.8256	74.0728	-53.151	74.0721	-55.7732	74.0721	-39.4188	74.0726	-26.253	74.0731	-21.3497	74.0752	-24.6845	74.0753	74.7763	74.0737	-53.7484	74.0853	-48.9388		74.0811	48.4785	74.0868	-55.883	74.0715	-52.8558	74.0857	-11.63
							74.1834	-59.4254	74.2267	-14.9324	74.1367	-36.927	74.1757	-22.019	74.1853	-25.6028	74.1853	-35.7238	74.212	-40.1464	74.1838	-12.3371	74.1845	-53.6536	74.1838	-56.112	74.1838	-40.2803	74.1843	-27.056	74.1848	-19.4887	74.1869	-24.7708	74.1871	67.0894	74.1855	-54.2983	74.1969	-49.0643		74.1928	48.4539	74.1986	-56.6402	74.1833	-54.0454	74.1975	-12.0854
							74.2951	-60.1094	74.3384	-13.316	74.2483	-35.327	74.2874	-20.8502	74.2971	-27.1837	74.2971	-36.1154	74.3239	-40.3914	74.2956	-13.5156	74.2962	-53.3689	74.2956	-56.2295	74.2956	-40.7855	74.2961	-25.4152	74.2964	-19.6646	74.2986	-25.5571	74.2988	70.4881	74.2972	-54.4324	74.3088	-49.2254		74.3045	47.5169	74.3104	-55.7751	74.2949	-53.2893	74.3093	-10.6258
							74.4068	-58.8956	74.4501	-14.972	74.3599	-35.556	74.3991	-22.2762	74.4087	-28.7997	74.4087	-35.9039	74.4358	-40.277	74.4073	-11.9498	74.4078	-53.5073	74.4074	-56.1019	74.4072	-39.9049	74.4078	-27.0076	74.4082	-19.3138	74.4103	-24.6933	74.4106	81.2052	74.4089	-53.7984	74.4206	-49.0286		74.4163	51.1586	74.422	-55.7752	74.4066	-53.4496	74.421	-10.785
							74.5185	-59.7203	74.5619	-14.6138	74.4715	-33.1446	74.5108	-21.7148	74.5204	-26.3121	74.5205	-35.5971	74.5475	-40.5068	74.519	-10.7596	74.5196	-53.0777	74.519	-55.8197	74.519	-41.0068	74.5195	-27.859	74.52	-19.952	74.5221	-24.9999	74.5223	74.8496	74.5207	-54.1951	74.5322	-49.9558		74.528	50.996	74.5338	-56.5339	74.5184	-53.8033	74.5327	-10.422
							74.6302	-59.9439	74.6736	-15.0369	74.5831	-32.7629	74.6226	-22.199	74.6321	-26.0746	74.6323	-35.3656	74.6594	-40.7919	74.6306	-11.2108	74.6313	-53.9166	74.6308	-56.579	74.6307	-40.266	74.6312	-26.1814	74.6317	-19.4951	74.6338	-25.3002	74.634	71.4044	74.6324	-54.7302	74.644	-48.8183		74.6398	50.6016	74.6455	-55.8729	74.6301	-53.7701	74.6447	-11.1203
							74.742	-59.8856	74.7854	-16.2928	74.6948	-31.6451	74.7343	-20.7636	74.7439	-26.3165	74.744	-35.7882	74.7713	-41.6701	74.7423	-12.7894	74.743	-53.2257	74.7425	-55.8818	74.7425	-40.8584	74.743	-26.5252	74.7433	-19.7255	74.7456	-24.7991	74.7458	75.3533	74.7441	-54.4653	74.7558	-49.378		74.7517	53.6003	74.7574	-56.0369	74.7419	-53.5974	74.7564	-10.5724
							74.8537	-59.6627	74.8971	-17.6308	74.8063	-31.0689	74.8459	-23.3053	74.8556	-27.346	74.8558	-36.0151	74.8832	-40.5941	74.854	-13.1652	74.8547	-53.8416	74.8542	-56.1335	74.8542	-41.341	74.8546	-25.9896	74.855	-19.4383	74.8573	-25.4495	74.8574	71.6939	74.8558	-54.5281	74.8675	-49.209		74.8634	53.9647	74.8691	-56.1349	74.8536	-53.4969	74.8682	-12.458
							74.9654	-59.9376	75.0088	-16.2595	74.9178	-30.8278	74.9576	-21.924	74.9673	-26.9941	74.9675	-36.0105	74.9951	-40.5529	74.9658	-13.1536	74.9665	-53.7895	74.9659	-55.3085	74.9657	-41.7518	74.9663	-26.1251	74.9667	-19.0497	74.9691	-25.5122	74.9692	64.1355	74.9675	-54.7265	74.9793	-48.8296		74.9752	47.8717	74.9809	-56.8935	74.9653	-53.0091	74.98	-11.873
							75.0771	-60.1396	75.1206	-18.7727	75.0294	-30.4322	75.0693	-21.2394	75.0791	-24.5636	75.0791	-35.9083	75.107	-39.9803	75.0775	-12.5795	75.0782	-53.1181	75.0776	-55.2838	75.0775	-42.0054	75.078	-24.7052	75.0785	-19.8317	75.0808	-25.9222	75.0809	67.1779	75.0792	-54.4738	75.0911	-48.5545		75.087	53.1754	75.0927	-55.3234	75.077	-53.8198	75.0919	-10.5689
							75.1889	-59.4766	75.2322	-16.323	75.141	-31.1175	75.181	-22.442	75.1909	-27.1891	75.1909	-36.3531	75.2189	-40.0233	75.1892	-13.0594	75.19	-53.3454	75.1893	-56.0869	75.1893	-41.4447	75.1898	-25.8565	75.1902	-19.1062	75.1925	-25.8252	75.1927	66.0315	75.191	-54.0599	75.2029	-48.9511		75.1987	47.2441	75.2045	-56.0203	75.1887	-53.6248	75.2036	-9.75695
							75.3006	-59.808	75.3439	-14.8975	75.2526	-29.1696	75.2927	-20.6868	75.3026	-27.0687	75.3026	-35.4191	75.3308	-39.9538	75.301	-13.1263	75.3017	-53.3853	75.301	-55.8794	75.3009	-42.0497	75.3015	-26.769	75.302	-19.6646	75.3042	-25.6582	75.3044	69.1188	75.3028	-55.1592	75.3146	-49.577		75.3104	44.0855	75.3162	-56.4254	75.3004	-53.3499	75.3154	-9.32834
							75.4124	-59.8022	75.4556	-15.9796	75.3642	-30.0198	75.4044	-22.1769	75.4142	-26.756	75.4143	-36.1702	75.4427	-40.6679	75.4127	-12.7555	75.4133	-52.9592	75.4127	-56.3768	75.4127	-41.5309	75.4133	-24.8276	75.4136	-20.6702	75.4159	-27.5554	75.4161	65.8455	75.4145	-55.8287	75.4264	-49.1081		75.4222	40.9651	75.428	-55.4684	75.4121	-53.558	75.4271	-11.4477
							75.524	-60.0512	75.5674	-16.291	75.4758	-28.9334	75.5162	-23.0799	75.526	-25.7915	75.5261	-35.6049	75.5545	-40.4517	75.5244	-14.0783	75.5251	-53.1288	75.5246	-56.0373	75.5244	-42.6809	75.525	-25.8535	75.5254	-18.7102	75.5276	-26.994	75.5279	66.8178	75.5262	-57.1534	75.538	-49.1665		75.5339	48.6876	75.5397	-54.7679	75.5239	-53.8077	75.5389	-8.86086
							75.6358	-59.8212	75.6791	-15.7129	75.5875	-28.4951	75.6279	-21.7493	75.6377	-26.5491	75.6378	-35.8382	75.6663	-40.738	75.636	-12.1303	75.6368	-52.6772	75.6363	-55.8755	75.6362	-42.1942	75.6367	-24.1431	75.6371	-20.0456	75.6394	-27.8192	75.6396	67.8422	75.638	-56.4711	75.6498	-49.1895		75.6458	49.9141	75.6514	-55.4195	75.6356	-53.4312	75.6507	-10.6732
							75.7475	-59.9861	75.7908	-17.6107	75.6991	-27.9658	75.7395	-22.1235	75.7494	-28.257	75.7495	-36.0514	75.7783	-39.2163	75.7478	-13.2564	75.7485	-53.5052	75.7481	-56.2233	75.7478	-43.1004	75.7484	-25.9098	75.7489	-19.8063	75.7511	-28.3263	75.7513	67.8046	75.7497	-56.0633	75.7615	-49.2567		75.7576	48.8028	75.7633	-54.6485	75.7474	-53.7553	75.7625	-10.1425
							75.8592	-60.2986	75.9026	-17.9396	75.8106	-27.4396	75.8512	-20.5347	75.8612	-28.1712	75.8612	-36.7378	75.8901	-39.9622	75.8595	-13.9188	75.8602	-53.2691	75.8598	-56.2943	75.8596	-41.9499	75.8602	-25.9622	75.8605	-19.8844	75.8629	-29.2421	75.863	68.6014	75.8614	-55.6474	75.8735	-49.4246		75.8693	52.9223	75.875	-55.7703	75.8591	-53.2285	75.8743	-11.0633
							75.9709	-59.3412	76.0143	-18.4505	75.9221	-27.7931	75.9629	-19.3272	75.9729	-28.3242	75.973	-36.9479	76.002	-40.4863	75.9712	-13.1511	75.972	-53.042	75.9715	-56.32	75.9712	-41.5189	75.9718	-25.8446	75.9722	-20.3072	75.9746	-29.153	75.9747	73.0402	75.9731	-56.6705	75.9851	-49.1242		75.9811	50.3238	75.9868	-53.9586	75.9708	-53.5417	75.9861	-9.45845
							76.0827	-59.7149	76.1261	-17.1768	76.0337	-27.4797	76.0746	-20.7328	76.0847	-27.4014	76.0846	-36.3765	76.1139	-39.027	76.083	-13.7643	76.0837	-53.4463	76.0831	-56.4344	76.083	-42.8673	76.0835	-28.3842	76.0839	-19.8532	76.0864	-29.4557	76.0865	68.9391	76.0848	-56.874	76.0968	-49.2746		76.0929	48.8791	76.0985	-52.3197	76.0825	-54.21	76.0979	-10.3473
							76.1944	-59.52	76.2378	-16.4765	76.1453	-27.4901	76.1862	-20.8124	76.1964	-28.1897	76.1963	-35.7847	76.2258	-39.5008	76.1947	-14.0503	76.1954	-53.5601	76.1948	-56.5218	76.1946	-42.1106	76.1953	-27.3888	76.1957	-19.7802	76.1981	-30.3542	76.1982	72.4511	76.1965	-56.502	76.2086	-49.2306		76.2047	49.8379	76.2104	-50.5914	76.1943	-53.4735	76.2096	-10.9072
							76.3061	-59.6155	76.3494	-18.0366	76.2569	-27.7766	76.298	-20.7785	76.3081	-26.8172	76.3081	-36.306	76.3377	-40.1726	76.3064	-11.8684	76.3071	-53.8017	76.3066	-56.7628	76.3064	-43.5875	76.307	-26.2713	76.3075	-20.6547	76.3097	-30.9383	76.31	73.6124	76.3082	-56.4899	76.3204	-49.0421		76.3163	50.3979	76.3221	-51.4376	76.306	-53.0785	76.3215	-9.93023
							76.4179	-59.4744	76.4611	-17.5228	76.3685	-27.0646	76.4097	-21.7426	76.4199	-27.3514	76.4198	-36.7682	76.4496	-39.7408	76.4181	-12.5416	76.4188	-53.3811	76.4184	-55.9957	76.4182	-42.6206	76.4187	-28.105	76.4192	-20.191	76.4215	-30.5449	76.4217	68.6594	76.42	-57.1765	76.4322	-49.5655		76.4281	50.5377	76.4339	-48.9332	76.4176	-53.08	76.4332	-11.6446
							76.5295	-59.1419	76.5729	-18.4741	76.4801	-27.4355	76.5214	-20.9137	76.5315	-28.5122	76.5316	-36.8494	76.5615	-39.9883	76.5299	-13.3077	76.5305	-53.9011	76.53	-56.935	76.5299	-42.4865	76.5304	-27.3196	76.5309	-19.8723	76.5332	-30.9751	76.5334	74.522	76.5317	-56.4528	76.5439	-49.4342		76.5399	46.6452	76.5456	-48.2197	76.5294	-53.3201	76.545	-10.31
							76.6412	-59.7027	76.6846	-19.2124	76.5917	-28.8454	76.6332	-20.3491	76.6432	-27.4308	76.6433	-36.9612	76.6733	-39.5282	76.6415	-12.6385	76.6422	-53.678	76.6418	-56.3419	76.6416	-42.8996	76.6422	-26.2817	76.6426	-19.2706	76.645	-31.4265	76.6452	66.4684	76.6435	-56.2144	76.6556	-48.5274		76.6516	52.8054	76.6573	-48.5926	76.6411	-53.398	76.6568	-10.6691
							76.7529	-59.7736	76.7963	-17.4274	76.7033	-25.8221	76.7448	-20.6291	76.7549	-26.2046	76.755	-36.5929	76.7852	-40.2078	76.7532	-13.5776	76.7539	-53.3442	76.7535	-56.5286	76.7533	-42.8946	76.7539	-26.6416	76.7544	-18.8243	76.7567	-31.5764	76.757	69.2814	76.7552	-56.2407	76.7673	-49.5321		76.7634	44.7644	76.7691	-47.9991	76.7528	-53.5116	76.7686	-10.7096
							76.8647	-59.5105	76.9081	-18.6059	76.8149	-27.8811	76.8566	-20.7952	76.8666	-26.0021	76.8668	-36.8493	76.897	-41.3248	76.8649	-13.1963	76.8657	-53.7418	76.8653	-56.2637	76.8651	-43.5343	76.8657	-27.6267	76.866	-21.7714	76.8684	-32.2949	76.8685	72.474	76.867	-56.0053	76.8791	-49.7194		76.8752	48.1759	76.8808	-49.0093	76.8645	-52.6978	76.8804	-10.9006
							76.9764	-60.3099	77.0198	-18.0887	76.9266	-26.1498	76.9683	-21.2742	76.9784	-28.9514	76.9785	-35.9627	77.0089	-40.8449	76.9767	-14.6535	76.9774	-53.4553	76.9769	-56.5643	76.9767	-43.8584	76.9773	-25.8424	76.9777	-20.5722	76.9801	-32.0493	76.9803	81.6286	76.9786	-55.8903	76.991	-49.6177		76.987	48.5026	76.9927	-49.1363	76.9763	-52.9202	76.9922	-10.715
							77.0881	-60.3358	77.1316	-19.122	77.038	-26.7079	77.0798	-20.6963	77.0902	-26.3881	77.0901	-36.7769	77.1209	-41.1463	77.0884	-11.1086	77.0892	-53.7447	77.0885	-56.6177	77.0884	-43.6696	77.089	-27.9214	77.0894	-19.9738	77.0919	-32.8115	77.092	74.1668	77.0903	-55.5108	77.1028	-49.1441		77.0988	47.6075	77.1045	-49.7655	77.0881	-53.5639	77.104	-10.9259
							77.1999	-59.8902	77.2433	-17.4431	77.1496	-25.2588	77.1915	-20.5991	77.2019	-28.5354	77.2018	-36.621	77.2327	-40.3336	77.2001	-14.4903	77.2009	-53.7269	77.2003	-56.4982	77.2	-44.0718	77.2008	-27.4452	77.2012	-19.1678	77.2036	-32.7735	77.2038	69.3872	77.2021	-55.7001	77.2144	-48.8777		77.2105	51.7322	77.2162	-50.57	77.1997	-53.3238	77.2158	-10.5123
							77.3117	-59.8098	77.3549	-16.7796	77.2612	-25.2156	77.3032	-20.6691	77.3136	-27.653	77.3136	-35.7858	77.3446	-41.6517	77.3118	-13.9349	77.3126	-53.8162	77.312	-57.1538	77.3118	-43.8989	77.3125	-26.554	77.3131	-19.6753	77.3154	-33.1716	77.3155	67.8734	77.3138	-55.4958	77.3262	-49.717		77.3223	48.221	77.328	-51.5533	77.3115	-53.5315	77.3276	-10.8872
							77.4233	-60.4907	77.4666	-18.6219	77.3729	-26.4518	77.415	-20.652	77.4254	-27.4001	77.4254	-37.3419	77.4565	-40.7563	77.4236	-12.8911	77.4243	-53.867	77.4237	-57.0002	77.4236	-45.4141	77.4242	-25.3815	77.4248	-19.8936	77.427	-33.2329	77.4272	59.6138	77.4255	-55.6807	77.4379	-49.0409		77.434	47.7578	77.4398	-51.5473	77.4232	-53.0971	77.4394	-8.38248
							77.535	-59.8577	77.5784	-16.9127	77.4844	-25.9686	77.5267	-20.0613	77.537	-28.403	77.537	-36.7788	77.5684	-40.1964	77.5353	-15.4222	77.5359	-54.1312	77.5355	-56.2982	77.5353	-45.307	77.5359	-26.1729	77.5365	-18.2413	77.5387	-33.2906	77.539	54.9459	77.5373	-55.8328	77.5497	-49.4048		77.5458	48.5518	77.5515	-51.8693	77.5349	-53.5578	77.5511	-10.2344
							77.6467	-60.2601	77.6901	-18.1802	77.596	-26.265	77.6384	-21.1047	77.6487	-25.625	77.6488	-36.425	77.6802	-40.4957	77.647	-15.3604	77.6477	-54.3248	77.6472	-56.5071	77.647	-45.3789	77.6477	-26.5111	77.6483	-19.6706	77.6505	-33.6402	77.6508	52.0571	77.649	-55.2502	77.6614	-49.7093		77.6575	52.5986	77.6632	-51.1222	77.6466	-53.5299	77.6629	-9.73428
							77.7584	-60.4866	77.8018	-17.3249	77.7076	-25.5413	77.7501	-19.904	77.7604	-27.6845	77.7606	-36.9884	77.7921	-41.4107	77.7587	-14.0765	77.7594	-54.0269	77.7589	-56.4028	77.7588	-44.5237	77.7594	-27.1031	77.76	-20.5933	77.7622	-33.9699	77.7625	56.1195	77.7608	-56.0714	77.7731	-48.8717		77.7693	50.9228	77.775	-51.1156	77.7584	-54.4278	77.7748	-10.1964
							77.8702	-59.9507	77.9136	-18.3314	77.8193	-25.9541	77.8618	-21.3384	77.8722	-28.8839	77.8723	-38.0505	77.904	-41.5431	77.8704	-14.5118	77.8712	-54.2843	77.8707	-56.4598	77.8705	-45.8623	77.8711	-25.3005	77.8716	-19.3333	77.8739	-34.5668	77.8742	58.2878	77.8725	-56.1063	77.8849	-49.32		77.8811	59.5682	77.8868	-52.0943	77.8701	-54.1859	77.8865	-9.63344
							77.982	-60.5613	78.0253	-19.4019	77.9308	-25.7446	77.9735	-21.2653	77.9839	-28.8735	77.984	-38.0604	78.0159	-42.2393	77.9821	-14.0928	77.9828	-54.6703	77.9824	-57.0182	77.9822	-45.0049	77.9828	-25.0548	77.9833	-17.9475	77.9857	-34.9517	77.9858	52.7728	77.9841	-56.0398	77.9966	-49.0464		77.9929	52.3884	77.9986	-51.1007	77.9818	-55.0557	77.9983	-10.651
							78.0937	-60.6958	78.1371	-18.0064	78.0423	-25.3885	78.085	-22.4033	78.0956	-28.2204	78.0957	-38.5481	78.1277	-42.0321	78.0938	-13.879	78.0946	-54.0121	78.0941	-56.7188	78.0938	-45.7009	78.0945	-27.4502	78.095	-18.4757	78.0974	-34.234	78.0976	56.452	78.0958	-56.4541	78.1084	-49.309		78.1047	53.3485	78.1103	-51.5292	78.0935	-54.8915	78.1101	-9.65127
							78.2054	-59.6574	78.2488	-19.0344	78.1539	-23.7997	78.1968	-21.7713	78.2074	-29.5225	78.2074	-37.4628	78.2396	-42.8794	78.2056	-13.8	78.2063	-54.8379	78.2057	-56.7975	78.2056	-45.684	78.2063	-26.5402	78.2068	-19.6415	78.2092	-33.7591	78.2093	50.3132	78.2076	-56.1386	78.2202	-49.4199		78.2164	48.9899	78.2221	-52.0798	78.2052	-54.7593	78.222	-9.09077
							78.3172	-60.2215	78.3604	-19.5498	78.2655	-25.8066	78.3085	-20.907	78.3192	-26.4771	78.3191	-37.6431	78.3516	-42.8745	78.3173	-14.1244	78.3181	-53.6613	78.3175	-56.409	78.3173	-45.8554	78.3179	-26.6415	78.3185	-19.0724	78.3209	-34.8363	78.3211	59.7045	78.3193	-56.0706	78.332	-49.116		78.3281	50.2685	78.3339	-51.0566	78.317	-54.5281	78.3337	-9.16291
							78.4289	-60.2077	78.4721	-18.1241	78.3771	-25.2657	78.4202	-21.682	78.4309	-28.2439	78.4308	-37.5452	78.4634	-42.225	78.429	-13.7151	78.4298	-54.2138	78.4292	-56.7598	78.429	-45.0446	78.4297	-26.5377	78.4303	-20.0036	78.4325	-35.3476	78.4328	52.9144	78.4311	-56.6995	78.4437	-48.6754		78.4398	47.9036	78.4457	-50.7984	78.4286	-54.5809	78.4455	-9.36404
							78.5406	-59.9898	78.5839	-17.8934	78.4887	-24.6155	78.5319	-21.5379	78.5425	-28.6817	78.5426	-37.8467	78.5753	-41.6474	78.5406	-13.062	78.5414	-54.2859	78.5409	-56.5989	78.5407	-45.0303	78.5414	-26.9159	78.542	-19.616	78.5442	-35.7593	78.5446	51.1384	78.5428	-55.8755	78.5555	-48.9996		78.5515	54.3585	78.5575	-51.3498	78.5404	-54.3414	78.5572	-8.27154
							78.6522	-60.1227	78.6956	-19.5207	78.6003	-25.5898	78.6437	-21.7637	78.6542	-30.2052	78.6544	-37.6413	78.6871	-40.911	78.6525	-12.9019	78.6532	-54.2747	78.6527	-56.5459	78.6525	-44.987	78.6532	-27.927	78.6538	-18.6649	78.656	-35.4721	78.6563	50.1681	78.6545	-55.9883	78.6671	-49.0732		78.6634	49.342	78.6691	-51.4805	78.6521	-54.5452	78.669	-9.92928
							78.764	-59.8135	78.8073	-18.8887	78.7119	-24.2182	78.7554	-21.1919	78.766	-29.0586	78.7661	-37.5993	78.799	-40.9889	78.7641	-15.4117	78.7649	-54.7389	78.7644	-57.2939	78.7642	-44.9477	78.7649	-27.366	78.7655	-20.0449	78.7677	-36.2654	78.7681	54.4064	78.7663	-55.9794	78.7789	-48.971		78.7753	52.87	78.7809	-51.1	78.7638	-54.7712	78.7808	-9.75125
							78.8757	-59.3884	78.9191	-19.5703	78.8235	-25.0478	78.8669	-21.3952	78.8777	-28.8372	78.8777	-38.6823	78.9109	-40.7085	78.8758	-14.6913	78.8766	-54.2415	78.8761	-57.1526	78.8759	-45.7137	78.8766	-27.5236	78.8772	-19.6911	78.8794	-36.28	78.8798	53.841	78.878	-55.4198	78.8907	-49.385		78.887	44.2845	78.8927	-51.074	78.8756	-55.3906	78.8926	-7.42613
							78.9874	-60.2375	79.0308	-17.5052	78.9351	-24.4707	78.9788	-22.3629	78.9895	-27.1983	78.9895	-37.3828	79.0228	-40.2208	78.9875	-15.0356	78.9883	-54.3108	78.9878	-57.0191	78.9876	-45.6791	78.9884	-26.2639	78.9888	-19.551	78.9912	-35.8014	78.9914	62.8992	78.9897	-55.9094	79.0025	-49.4678		78.9988	44.1616	79.0044	-51.7874	78.9873	-54.9067	79.0044	-7.34756
							79.0992	-60.2858	79.1425	-17.8513	79.0466	-25.308	79.0904	-23.1899	79.1012	-27.9054	79.1013	-37.4989	79.1347	-41.2424	79.0992	-15.8309	79.0999	-54.3133	79.0996	-57.3455	79.0993	-45.8605	79.1	-26.2584	79.1006	-19.2127	79.1029	-36.332	79.1032	65.1075	79.1014	-56.4661	79.1142	-49.4404		79.1105	44.1262	79.1162	-50.7278	79.099	-54.7624	79.1162	-8.57316
							79.2109	-60.0958	79.2543	-16.6681	79.1582	-24.3207	79.2021	-22.5523	79.2129	-28.6489	79.2129	-37.6092	79.2466	-41.9753	79.211	-14.9882	79.2118	-54.6319	79.2111	-57.2807	79.211	-46.4953	79.2117	-26.3137	79.2123	-19.3364	79.2147	-36.3428	79.2149	54.8628	79.2131	-55.8346	79.226	-49.6948		79.2223	54.5925	79.228	-50.6462	79.2108	-55.2517	79.228	-8.01375
							79.3226	-59.965	79.366	-18.1254	79.2699	-25.2463	79.3138	-21.6627	79.3247	-27.1863	79.3246	-38.8316	79.3585	-41.778	79.3227	-17.1843	79.3235	-54.31	79.3229	-57.1398	79.3227	-46.6145	79.3234	-26.8278	79.324	-19.112	79.3264	-36.4151	79.3266	50.824	79.3248	-55.5613	79.3377	-49.4942		79.3341	47.3334	79.3398	-50.8585	79.3225	-54.691	79.3398	-7.55061
							79.4344	-60.3435	79.4776	-19.7011	79.3814	-24.8167	79.4255	-22.9296	79.4364	-29.3485	79.4364	-38.9904	79.4704	-41.7583	79.4344	-14.4368	79.4352	-54.6582	79.4346	-56.9132	79.4344	-46.8879	79.4352	-26.6119	79.4358	-19.3188	79.4381	-36.7927	79.4384	48.6733	79.4366	-55.6434	79.4495	-48.8881		79.4457	45.115	79.4516	-50.2949	79.4341	-54.8383	79.4516	-8.39869
							79.5461	-59.9878	79.5894	-19.7429	79.4928	-25.7498	79.5372	-22.5849	79.5481	-28.3085	79.5481	-38.0989	79.5822	-41.3111	79.5461	-14.587	79.5469	-54.2081	79.5464	-57.3843	79.5462	-47.2982	79.5469	-25.7973	79.5475	-17.5689	79.5498	-37.2206	79.5501	51.4908	79.5483	-55.9388	79.5613	-49.2356		79.5575	49.0015	79.5633	-50.6087	79.5458	-54.5874	79.5633	-10.2277
							79.6577	-60.1925	79.7011	-21.868	79.6045	-23.2977	79.6489	-23.4012	79.6598	-27.6623	79.6599	-38.6756	79.6941	-41.4803	79.6579	-16.8881	79.6586	-54.3165	79.6581	-57.9518	79.6579	-47.2414	79.6586	-26.0928	79.6592	-18.8176	79.6615	-37.4226	79.6619	46.385	79.66	-55.3447	79.673	-49.8454		79.6693	40.9088	79.675	-49.9124	79.6576	-54.5963	79.6751	-10.3025
							79.7695	-60.314	79.8128	-20.5937	79.7162	-22.9154	79.7606	-22.3749	79.7715	-27.4737	79.7716	-37.6489	79.8059	-41.6292	79.7695	-15.6683	79.7703	-54.4486	79.7698	-57.6826	79.7696	-47.1111	79.7704	-26.9084	79.771	-19.7594	79.7733	-36.9095	79.7736	46.3205	79.7718	-55.7313	79.7847	-50.1099		79.7811	48.7094	79.7868	-51.0528	79.7693	-54.5454	79.7869	-9.92168
							79.8812	-60.0944	79.9246	-19.7424	79.8278	-23.7486	79.8723	-22.4584	79.8832	-26.7095	79.8833	-38.4191	79.9178	-41.2883	79.8812	-13.8562	79.8821	-54.4119	79.8815	-58.0059	79.8813	-47.6796	79.8821	-26.8651	79.8827	-20.3825	79.885	-37.2524	79.8854	42.5671	79.8835	-55.3162	79.8965	-49.8283		79.8929	51.8175	79.8986	-51.2436	79.881	-54.1918	79.8987	-8.06629
							79.993	-60.3824	80.0363	-19.6814	79.9394	-24.7593	79.9841	-22.6849	79.9949	-25.8359	79.9951	-38.4165	80.0297	-41.682	79.993	-16.4512	79.9938	-54.686	79.9933	-57.5623	79.9931	-47.7826	79.9938	-27.0121	79.9943	-18.3876	79.9967	-37.8274	79.997	42.5804	79.9953	-55.9859	80.0082	-49.625		80.0047	50.7239	80.0103	-51.0676	79.9927	-54.2437	80.0105	-8.08036
							80.1047	-60.8265	80.148	-18.8445	80.0511	-26.0221	80.0958	-22.1741	80.1067	-26.5909	80.1068	-37.7441	80.1416	-40.8051	80.1047	-14.9205	80.1055	-54.4647	80.105	-58.01	80.1047	-47.6744	80.1054	-25.6001	80.106	-17.9783	80.1085	-38.1206	80.1088	39.4348	80.1069	-55.6806	80.12	-49.425		80.1165	54.678	80.1222	-50.7158	80.1046	-54.426	80.1223	-9.30503
							80.2164	-60.564	80.2598	-18.3436	80.1625	-25.1059	80.2074	-22.955	80.2185	-25.143	80.2184	-39.386	80.2535	-40.8115	80.2164	-16.2836	80.2172	-54.2554	80.2166	-57.3101	80.2164	-47.9257	80.2172	-25.5363	80.2178	-19.9804	80.2202	-38.1313	80.2205	35.1285	80.2186	-55.7282	80.2318	-49.8949		80.2282	49.407	80.2339	-50.2785	80.2163	-54.3153	80.2341	-8.69426
							80.3281	-60.8506	80.3715	-18.0238	80.2741	-23.9796	80.319	-22.7447	80.3302	-27.2395	80.3301	-38.3494	80.3654	-41.0861	80.3281	-15.2315	80.329	-54.6559	80.3283	-57.8461	80.3281	-47.8662	80.3289	-25.9262	80.3295	-20.8825	80.3319	-38.2305	80.3322	31.448	80.3304	-55.6548	80.3435	-50.0068		80.34	46.5693	80.3457	-50.8319	80.328	-54.6947	80.3459	-8.5423
							80.4399	-60.8491	80.4831	-19.0804	80.3857	-23.8006	80.4308	-23.2618	80.4419	-27.3883	80.4419	-38.1532	80.4773	-41.0524	80.4399	-13.8907	80.4407	-54.4438	80.44	-57.6187	80.4398	-47.3382	80.4406	-25.9013	80.4413	-18.9595	80.4437	-38.8204	80.444	29.7996	80.4421	-54.7353	80.4553	-49.6008		80.4518	51.4534	80.4574	-51.2246	80.4398	-54.2981	80.4577	-8.5054
							80.5516	-61.1742	80.5949	-19.9457	80.4974	-25.0727	80.5425	-22.4598	80.5536	-26.3839	80.5537	-38.2233	80.5891	-41.1114	80.5516	-13.3656	80.5523	-54.772	80.5518	-57.4921	80.5516	-48.3664	80.5524	-27.6728	80.553	-20.2142	80.5553	-38.0718	80.5557	32.8396	80.5538	-55.3863	80.5671	-49.7173		80.5635	44.4383	80.5693	-50.959	80.5514	-54.7659	80.5695	-8.15312
							80.6632	-60.7335	80.7066	-19.639	80.6087	-23.9023	80.6542	-21.5496	80.6653	-25.5153	80.6654	-37.8989	80.7011	-41.8462	80.6633	-14.2124	80.6641	-54.8561	80.6635	-57.7216	80.6633	-47.5375	80.6641	-28.3	80.6647	-19.8101	80.667	-39.1152	80.6674	32.6582	80.6656	-55.681	80.6788	-50.2454		80.6752	46.3544	80.6809	-52.305	80.6631	-54.4528	80.6812	-7.0331
							80.7749	-61.1132	80.8184	-21.1165	80.7203	-23.688	80.7659	-21.5796	80.777	-28.4512	80.7771	-38.174	80.8128	-42.451	80.7751	-13.0655	80.7758	-55.0308	80.7752	-57.0975	80.775	-48.365	80.7758	-27.1007	80.7765	-20.2889	80.7788	-39.2629	80.7792	29.7146	80.7773	-56.4058	80.7905	-49.0708		80.787	49.1356	80.7926	-51.5564	80.7748	-54.3519	80.793	-7.42983
							80.8867	-60.706	80.9301	-18.774	80.8321	-22.3687	80.8776	-21.4907	80.8887	-29.0792	80.8889	-38.0008	80.9247	-43.3734	80.8867	-14.9273	80.8875	-54.7478	80.887	-57.5369	80.8867	-48.4723	80.8876	-26.921	80.8882	-19.6679	80.8905	-39.0187	80.8909	28.995	80.8891	-55.657	80.9022	-49.1581		80.8988	42.0382	80.9044	-51.7748	80.8865	-54.3714	80.9048	-7.38166
							80.9984	-60.8757	81.0419	-20.4905	80.9438	-24.3086	80.9893	-21.0769	81.0005	-29.0133	81.0006	-37.3651	81.0366	-44.5229	80.9984	-14.116	80.9993	-54.767	80.9987	-58.0886	80.9985	-48.0302	80.9993	-25.7855	80.9998	-18.9307	81.0022	-39.5979	81.0027	29.7986	81.0008	-56.1321	81.014	-49.6349		81.0106	42.5363	81.0163	-51.7576	80.9983	-54.5157	81.0166	-6.84576
							81.1102	-61.1724	81.1535	-19.3794	81.0553	-23.9889	81.101	-19.7405	81.1123	-27.9605	81.1123	-38.3745	81.1485	-45.7859	81.1101	-12.6175	81.111	-54.5485	81.1104	-57.3327	81.1102	-48.8071	81.1109	-27.3007	81.1115	-19.4657	81.114	-39.5683	81.1143	25.1571	81.1124	-56.3746	81.1258	-49.961		81.1224	46.2747	81.128	-53.0882	81.11	-54.2464	81.1284	-8.08407
							81.2219	-60.8579	81.2653	-20.0536	81.1668	-22.7427	81.2126	-19.714	81.224	-27.5663	81.2238	-37.5052	81.2604	-44.1058	81.2219	-14.9049	81.2227	-53.683	81.222	-58.4476	81.2218	-49.0409	81.2226	-26.0167	81.2233	-19.4747	81.2257	-39.6352	81.2261	28.3464	81.2242	-55.9442	81.2375	-49.9109		81.2341	47.3439	81.2398	-53.0857	81.2218	-54.7303	81.2402	-8.36219
							81.3336	-61.0066	81.377	-19.5772	81.2784	-23.0356	81.3243	-17.3627	81.3357	-29.5747	81.3355	-37.8281	81.3723	-44.444	81.3336	-14.422	81.3344	-55.0355	81.3338	-57.6334	81.3336	-48.6117	81.3344	-26.2883	81.335	-20.4049	81.3375	-39.956	81.3378	27.1001	81.3359	-56.2085	81.3493	-49.7045		81.3459	45.9818	81.3516	-52.9774	81.3335	-53.8885	81.3521	-8.27782
							81.4454	-61.3938	81.4886	-18.5883	81.39	-22.6504	81.436	-14.8993	81.4475	-28.7622	81.4474	-37.7576	81.4842	-44.0828	81.4453	-15.1594	81.4462	-54.4213	81.4455	-57.7781	81.4453	-48.8626	81.4461	-26.9041	81.4467	-21.0192	81.4492	-40.3005	81.4495	28.0214	81.4476	-56.9629	81.4611	-50.2944		81.4577	38.4415	81.4634	-52.662	81.4453	-54.3464	81.4639	-9.116
							81.5571	-60.8365	81.6004	-19.1023	81.5016	-24.4203	81.5477	-8.6228	81.5592	-28.8751	81.5591	-38.3542	81.5961	-42.9211	81.5571	-15.1734	81.5579	-55.0553	81.5573	-57.6953	81.557	-48.8206	81.5579	-27.3851	81.5585	-19.8017	81.5608	-40.1679	81.5612	22.8574	81.5594	-56.5481	81.5728	-49.1706		81.5693	40.857	81.5751	-50.8459	81.5568	-54.0587	81.5756	-8.90528
							81.6688	-61.0522	81.7121	-18.7261	81.6132	-22.8891	81.6594	-5.81503	81.6708	-30.479	81.6709	-39.5208	81.708	-42.8951	81.6688	-14.6097	81.6695	-54.7534	81.6689	-58.3515	81.6687	-48.8234	81.6696	-26.949	81.6702	-18.5549	81.6726	-40.084	81.673	23.5868	81.6711	-56.9808	81.6846	-49.1278		81.6811	44.6469	81.6869	-48.1815	81.6685	-54.4906	81.6873	-9.80684
							81.7805	-61.356	81.8239	-19.4234	81.7248	-23.2105	81.7712	-3.03879	81.7825	-28.9215	81.7826	-39.3281	81.8198	-42.4121	81.7805	-17.2365	81.7813	-54.7888	81.7807	-57.1726	81.7805	-49.1167	81.7813	-27.219	81.782	-19.6167	81.7843	-40.1884	81.7848	23.1612	81.7829	-56.761	81.7962	-49.7856		81.7929	41.6913	81.7986	-47.4981	81.7803	-53.9942	81.7991	-9.9249
							81.8922	-61.3994	81.9356	-19.3912	81.8366	-21.6763	81.8828	-0.174309	81.8943	-30.6602	81.8944	-38.9001	81.9316	-42.6592	81.8921	-12.7917	81.893	-54.7935	81.8924	-58.1461	81.8922	-49.2567	81.8931	-26.1136	81.8937	-20.57	81.896	-40.7596	81.8965	24.0915	81.8946	-57.0152	81.908	-50.3753		81.9047	45.1684	81.9103	-45.4264	81.8921	-54.4015	81.9109	-8.56081
							82.004	-61.5426	82.0473	-19.6966	81.9479	-23.7262	81.9944	2.89492	82.006	-29.0313	82.0061	-39.0008	82.0435	-42.2816	82.0039	-14.4813	82.0047	-54.6376	82.0041	-57.9706	82.0039	-49.4535	82.0048	-27.469	82.0053	-20.1711	82.0078	-40.3	82.0082	23.0217	82.0063	-57.2087	82.0198	-49.8281		82.0165	44.0934	82.0222	-45.1153	82.0038	-54.6905	82.0227	-9.27952
							82.1157	-61.2503	82.159	-21.2707	82.0596	-22.3496	82.1063	5.73216	82.1178	-28.3289	82.1178	-38.2169	82.1554	-41.3985	82.1156	-14.3426	82.1164	-54.4731	82.1158	-57.9392	82.1156	-49.5664	82.1164	-25.5398	82.117	-20.6628	82.1195	-40.1652	82.1199	21.7249	82.1181	-56.9614	82.1316	-49.3803		82.1282	44.2275	82.1339	-42.8026	82.1155	-54.5508	82.1345	-9.86222
							82.2274	-60.7274	82.2708	-19.7476	82.1711	-23.2456	82.2179	8.19627	82.2295	-29.8742	82.2296	-37.5204	82.2673	-41.1258	82.2273	-13.3472	82.2282	-53.881	82.2276	-57.8818	82.2273	-49.6067	82.2281	-27.4724	82.2288	-21.5317	82.2313	-41.1202	82.2316	21.0693	82.2297	-57.3743	82.2433	-50.0109		82.24	39.4033	82.2457	-43.972	82.2273	-55.0259	82.2463	-9.19554
							82.3391	-61.1428	82.3825	-20.243	82.2828	-24.1823	82.3296	9.28969	82.3412	-29.6091	82.3411	-38.6082	82.3792	-40.9224	82.339	-15.4201	82.3399	-55.0597	82.3392	-57.8034	82.339	-49.6875	82.3399	-25.9972	82.3405	-20.262	82.343	-40.5935	82.3434	19.8391	82.3414	-57.144	82.3551	-50.2759		82.3518	48.904	82.3575	-41.7088	82.339	-55.3345	82.3581	-8.3659
							82.4509	-61.0321	82.4942	-18.7721	82.3944	-23.4688	82.4413	10.5264	82.453	-29.9004	82.4527	-38.3356	82.4911	-41.8648	82.4507	-15.3821	82.4516	-55.0385	82.4509	-58.1494	82.4507	-50.2601	82.4516	-27.2328	82.4522	-21.3972	82.4547	-41.05	82.455	19.2181	82.4532	-57.4805	82.4669	-50.5151		82.4636	46.9307	82.4693	-42.4467	82.4508	-55.1264	82.4699	-9.51251
							82.5626	-60.9328	82.6059	-21.6103	82.5059	-22.2597	82.553	12.0126	82.5647	-29.3989	82.5647	-38.3692	82.603	-42.1028	82.5625	-14.9073	82.5634	-54.6913	82.5626	-58.2631	82.5624	-50.1495	82.5633	-27.7725	82.564	-20.3324	82.5663	-41.1239	82.5669	20.9431	82.5649	-57.138	82.5787	-50.07		82.5752	48.6483	82.581	-41.0493	82.5623	-54.8786	82.5817	-8.38687
							82.6744	-61.0222	82.7176	-20.7747	82.6175	-23.694	82.6648	14.958	82.6764	-28.5558	82.6764	-37.9406	82.7149	-41.6754	82.6742	-17.1141	82.675	-55.3056	82.6744	-57.717	82.6742	-49.2757	82.6751	-26.8439	82.6757	-20.8272	82.6781	-41.3357	82.6786	20.3015	82.6766	-57.4879	82.6904	-50.0674		82.687	45.1652	82.6928	-40.3448	82.674	-54.6881	82.6934	-9.41553
							82.786	-61.6736	82.8293	-18.1084	82.7292	-24.2272	82.7764	14.9723	82.7881	-29.6646	82.7882	-37.9	82.8268	-41.2253	82.786	-14.6878	82.7867	-55.3742	82.7861	-58.2145	82.7859	-49.4849	82.7868	-25.6772	82.7874	-20.8221	82.7898	-41.3119	82.7903	17.6076	82.7884	-57.3167	82.8022	-50.1031		82.7988	43.1146	82.8045	-39.7137	82.7859	-54.6467	82.8052	-7.3923
							82.8977	-61.3181	82.9411	-19.8693	82.8408	-23.6898	82.8881	14.802	82.8998	-30.7476	82.8998	-38.8459	82.9386	-40.7062	82.8976	-13.8946	82.8984	-54.8366	82.8978	-57.9942	82.8976	-50.7624	82.8985	-26.3139	82.8991	-19.1178	82.9016	-41.9706	82.902	17.4526	82.9001	-57.6112	82.9138	-49.7888		82.9106	50.4539	82.9162	-39.2347	82.8976	-54.4087	82.917	-7.56147
							83.0095	-60.9772	83.0528	-18.8374	82.9521	-21.8635	82.9998	17.2991	83.0115	-30.4891	83.0116	-38.5046	83.0504	-40.265	83.0093	-15.5407	83.0102	-54.8597	83.0095	-57.333	83.0093	-49.8416	83.0103	-27.1633	83.0109	-22.1596	83.0133	-42.0232	83.0138	16.4318	83.0119	-57.4113	83.0255	-49.7814		83.0223	43.5061	83.028	-39.0304	83.0093	-54.7101	83.0288	-9.85229
							83.1212	-61.5519	83.1645	-19.6447	83.0637	-23.6423	83.1113	16.6937	83.1232	-29.8612	83.1234	-38.1954	83.1624	-41.3536	83.121	-14.7714	83.1219	-55.6303	83.1213	-58.2062	83.1211	-50.3496	83.122	-28.4889	83.1225	-21.0856	83.125	-41.6976	83.1254	17.1766	83.1236	-57.3459	83.1373	-50.1719		83.1341	47.5621	83.1398	-38.6775	83.121	-54.5461	83.1406	-8.58377
							83.2329	-61.0156	83.2763	-19.1635	83.1755	-23.6977	83.2231	19.9019	83.235	-29.3379	83.2351	-39.4853	83.2743	-41.5453	83.2327	-12.3432	83.2337	-55.5289	83.233	-58.0006	83.2327	-50.3862	83.2336	-26.4501	83.2342	-20.9976	83.2368	-42.3228	83.2372	17.53	83.2352	-57.4164	83.2491	-49.9936		83.2459	46.1068	83.2516	-38.1915	83.2328	-55.0147	83.2524	-6.87289
							83.3446	-60.5627	83.388	-20.2699	83.287	-23.6571	83.3348	20.7273	83.3468	-30.7872	83.3467	-39.7965	83.3862	-41.8565	83.3445	-15.7779	83.3453	-55.6634	83.3446	-58.2436	83.3444	-50.145	83.3453	-26.4547	83.346	-22.0626	83.3485	-42.1882	83.3489	14.4757	83.347	-56.9137	83.3609	-50.2937		83.3577	43.4594	83.3634	-37.0833	83.3445	-54.8588	83.3642	-8.97119
							83.4563	-62.5545	83.4997	-20.7031	83.3986	-22.6612	83.4466	20.1224	83.4585	-28.5581	83.4584	-39.7724	83.498	-41.3659	83.4562	-15.5671	83.4571	-54.9445	83.4564	-57.8115	83.4561	-50.4512	83.4571	-27.337	83.4577	-21.524	83.4602	-42.2149	83.4606	15.6472	83.4587	-57.6594	83.4727	-49.9543		83.4695	40.8239	83.4751	-36.0742	83.4562	-54.0186	83.476	-7.91255
							83.5681	-59.7476	83.6114	-20.2432	83.5102	-23.7162	83.5583	20.1055	83.5702	-28.0891	83.5699	-39.8482	83.6099	-41.8663	83.5679	-15.4825	83.5688	-55.358	83.5681	-58.5505	83.5678	-50.7623	83.5688	-27.8667	83.5694	-20.9834	83.5718	-42.1867	83.5724	15.2866	83.5704	-56.8864	83.5844	-50.7485		83.5813	37.6574	83.5869	-35.567	83.568	-54.2972	83.5878	-8.13129
							83.6798	-59.1682	83.7231	-19.9576	83.6218	-23.4903	83.67	20.5129	83.682	-29.7043	83.6818	-40.2764	83.7218	-41.8704	83.6796	-15.3886	83.6805	-55.6775	83.6798	-58.9315	83.6796	-50.7584	83.6806	-26.861	83.6811	-19.1583	83.6836	-42.409	83.6841	15.6374	83.6822	-57.3241	83.6962	-49.6731		83.6929	37.5788	83.6987	-36.4241	83.6796	-54.3085	83.6995	-8.24772
							83.7915	-58.3232	83.8349	-20.9034	83.7334	-22.2114	83.7817	20.6109	83.7936	-30.3426	83.7937	-39.3771	83.8338	-42.0645	83.7914	-16.2713	83.7922	-54.8063	83.7915	-57.8675	83.7913	-51.5862	83.7923	-27.3704	83.7929	-19.7935	83.7954	-42.8096	83.7959	13.9435	83.7939	-57.9068	83.8079	-49.597		83.8047	37.7983	83.8104	-35.6035	83.7913	-55.0446	83.8113	-9.77138
							83.9032	-57.1583	83.9466	-20.5656	83.845	-22.7442	83.8934	19.9918	83.9053	-29.9456	83.9054	-40.3237	83.9455	-43.3591	83.903	-16.1181	83.9039	-55.2963	83.9032	-58.3794	83.903	-50.7824	83.904	-27.8661	83.9046	-20.8669	83.9071	-42.4026	83.9076	12.6741	83.9056	-57.1623	83.9196	-50.6165		83.9164	41.3305	83.9221	-34.7454	83.903	-54.9051	83.923	-7.20798
							84.0149	-55.5665	84.0582	-20.2871	83.9566	-24.233	84.0052	20.9412	84.017	-31.0724	84.0172	-41.7345	84.0574	-43.2321	84.0146	-14.4786	84.0156	-55.3939	84.015	-57.7608	84.0148	-50.6029	84.0157	-27.1637	84.0164	-21.2638	84.0188	-42.7955	84.0194	12.6527	84.0174	-57.3221	84.0314	-50.6083		84.0282	37.9426	84.0339	-35.2412	84.0148	-54.7363	84.0349	-10.5224
							84.1267	-54.2573	84.17	-21.0441	84.0683	-23.0015	84.1168	21.5774	84.1288	-30.5322	84.1289	-40.1091	84.1693	-42.8231	84.1264	-15.3154	84.1274	-55.3032	84.1267	-58.1515	84.1265	-50.4476	84.1275	-26.9426	84.128	-21.9197	84.1306	-42.8419	84.1311	12.886	84.1291	-57.3006	84.1431	-50.5046		84.14	46.2811	84.1457	-37.2354	84.1265	-54.504	84.1467	-8.99972
							84.2384	-52.3075	84.2818	-19.0857	84.1796	-23.6063	84.2284	22.3899	84.2405	-28.7628	84.2406	-40.1901	84.2812	-42.5996	84.2381	-18.1743	84.2391	-55.5465	84.2385	-57.7308	84.2382	-51.127	84.2391	-27.6134	84.2397	-19.97	84.2423	-42.6649	84.2427	9.14994	84.2407	-57.3113	84.2549	-49.9106		84.2518	40.7889	84.2575	-37.5779	84.2383	-54.8323	84.2585	-7.82434
							84.3501	-50.4018	84.3935	-19.3071	84.2911	-23.7341	84.3399	23.732	84.3522	-28.5178	84.3523	-40.0523	84.393	-43.4759	84.3499	-15.8468	84.3508	-55.669	84.3501	-56.6695	84.3498	-51.0443	84.3508	-27.6822	84.3515	-21.0428	84.354	-42.9885	84.3545	11.0195	84.3525	-57.226	84.3666	-50.2206		84.3636	33.9152	84.3692	-39.6083	84.35	-54.5021	84.3703	-9.0037
							84.4619	-48.8665	84.5053	-23.4576	84.4029	-22.7	84.4519	22.293	84.464	-30.174	84.464	-39.5464	84.5049	-43.4918	84.4616	-15.2243	84.4625	-55.3716	84.4618	-56.7124	84.4616	-51.5157	84.4626	-26.8869	84.4632	-21.2135	84.4658	-43.2098	84.4662	10.1394	84.4642	-57.0584	84.4785	-49.4501		84.4754	37.2389	84.481	-39.0735	84.4617	-55.0773	84.4822	-8.11765
							84.5736	-48.1168	84.6169	-22.8628	84.5145	-23.3283	84.5636	22.9222	84.5757	-29.3769	84.5757	-39.9102	84.6168	-43.8621	84.5734	-15.7461	84.5743	-55.4704	84.5735	-57.3057	84.5733	-51.4476	84.5743	-27.5698	84.5749	-19.0529	84.5775	-43.4359	84.578	11.4724	84.576	-57.5429	84.5902	-49.9768		84.5871	42.4077	84.5928	-39.8889	84.5735	-54.3304	84.5939	-9.34971
							84.6853	-46.81	84.7286	-22.0778	84.6261	-22.1018	84.6752	23.4034	84.6875	-31.1694	84.6874	-39.5552	84.7285	-44.0575	84.6851	-14.7996	84.686	-55.7868	84.6853	-56.6057	84.685	-51.3585	84.686	-26.474	84.6866	-20.1289	84.6891	-43.7461	84.6897	9.84546	84.6877	-56.9942	84.702	-49.3513		84.6988	45.6726	84.7046	-39.8836	84.6851	-54.5845	84.7057	-9.41975
							84.7971	-45.5945	84.8403	-22.7401	84.7377	-23.2911	84.7869	23.0247	84.799	-29.3162	84.7989	-40.2396	84.8407	-44.5778	84.7968	-15.7439	84.7976	-55.4881	84.7969	-57.9979	84.7967	-50.8697	84.7978	-26.8113	84.7984	-20.7464	84.8009	-43.519	84.8015	7.63856	84.7994	-56.8079	84.8137	-50.9714		84.8106	43.7557	84.8164	-40.0741	84.7968	-54.7128	84.8174	-8.0339
							84.9087	-43.5345	84.9521	-23.5442	84.8493	-24.278	84.8987	21.8853	84.9109	-29.4528	84.9109	-39.6994	84.9524	-44.8153	84.9085	-17.1052	84.9094	-55.8894	84.9087	-58.2352	84.9085	-50.9993	84.9095	-27.5877	84.9101	-20.3903	84.9126	-43.5747	84.9132	7.6482	84.9112	-57.1666	84.9254	-50.1971		84.9223	45.8666	84.9279	-40.7477	84.9085	-54.4922	84.9292	-8.18725
							85.0204	-43.2546	85.0638	-22.7432	84.9609	-21.6784	85.0104	21.9831	85.0226	-31.5024	85.0227	-38.8713	85.0643	-45.4112	85.0201	-15.6463	85.0211	-55.3871	85.0205	-57.6262	85.0202	-51.7579	85.0213	-28.3946	85.0219	-20.4486	85.0243	-43.4933	85.0249	10.1094	85.0229	-57.255	85.0371	-49.9144		85.0342	38.7687	85.0398	-41.7722	85.0203	-54.6239	85.041	-10.8512
							85.1322	-43.3279	85.1755	-22.0242	85.0725	-23.7299	85.1221	22.672	85.1343	-31.0159	85.1344	-38.3871	85.1762	-44.2361	85.1319	-17.1848	85.1328	-55.6586	85.1322	-58.183	85.1319	-51.2629	85.133	-26.9527	85.1335	-20.2133	85.1361	-44.2422	85.1367	7.13906	85.1347	-57.0539	85.1489	-50.0052		85.1459	49.9737	85.1516	-41.4436	85.1321	-54.1403	85.1528	-8.56841
							85.2439	-41.9785	85.2873	-21.9102	85.1841	-21.4944	85.2338	22.9547	85.2461	-29.2962	85.2461	-38.9122	85.2881	-46.1779	85.2436	-16.5006	85.2445	-55.4175	85.2439	-57.709	85.2437	-51.3706	85.2446	-27.7934	85.2452	-20.1851	85.2478	-43.9137	85.2483	8.67044	85.2464	-57.1566	85.2607	-50.2704		85.2577	42.6446	85.2634	-41.9975	85.2437	-55.1108	85.2646	-9.35479
							85.3557	-40.3344	85.399	-21.1652	85.2956	-23.0738	85.3454	26.4365	85.3577	-30.8063	85.3579	-38.9838	85.4	-45.7765	85.3553	-16.9242	85.3563	-55.5581	85.3557	-57.8312	85.3553	-51.5045	85.3563	-27.1473	85.357	-19.7779	85.3596	-44.223	85.36	7.42238	85.358	-57.2058	85.3725	-50.1697		85.3695	44.7061	85.3752	-41.8842	85.3555	-54.8247	85.3764	-8.93373
							85.4674	-40.4427	85.5108	-21.4701	85.4072	-21.9521	85.4569	26.2973	85.4695	-30.7915	85.4695	-39.198	85.5119	-45.6009	85.4671	-17.1981	85.4681	-55.523	85.4672	-58.4468	85.467	-51.9493	85.468	-25.6474	85.4686	-20.441	85.4713	-43.8282	85.4718	7.41468	85.4697	-57.3532	85.4842	-50.326		85.4813	41.6575	85.4869	-41.507	85.4672	-54.8949	85.4882	-8.84647
							85.5791	-39.9793	85.6225	-20.9255	85.5188	-24.5405	85.5688	22.8594	85.5813	-30.4819	85.5812	-38.7453	85.6238	-44.7959	85.5788	-16.117	85.5797	-55.4596	85.579	-57.8768	85.5787	-52.118	85.5798	-28.1375	85.5804	-19.4575	85.583	-44.4678	85.5835	4.59768	85.5815	-57.6796	85.596	-50.0921		85.5931	41.3423	85.5988	-42.295	85.579	-54.2187	85.6	-8.93913
							85.6908	-38.9389	85.7341	-20.7011	85.6304	-22.8229	85.6805	24.4716	85.693	-32.3633	85.693	-38.9377	85.7357	-45.3204	85.6905	-18.5304	85.6915	-55.436	85.6906	-57.5807	85.6904	-52.0704	85.6915	-27.5717	85.6921	-21.6097	85.6947	-44.0519	85.6953	5.35292	85.6932	-57.2543	85.7077	-49.835		85.7047	42.0709	85.7105	-42.0088	85.6906	-54.2372	85.7118	-10.0491
							85.8026	-38.6481	85.8458	-21.8201	85.742	-22.7118	85.7923	22.9368	85.8047	-33.2991	85.8047	-39.402	85.8473	-44.8024	85.8022	-17.5398	85.8031	-55.9543	85.8024	-57.3578	85.8022	-52.1669	85.8033	-27.7883	85.8039	-20.4921	85.8064	-44.6845	85.807	5.83015	85.805	-57.0943	85.8195	-50.6248		85.8165	42.4009	85.8222	-42.772	85.8023	-54.3905	85.8235	-11.4811
							85.9142	-38.2463	85.9576	-22.7198	85.8537	-24.6551	85.904	24.7013	85.9164	-30.7753	85.9162	-39.8018	85.9594	-45.0449	85.914	-17.1941	85.9148	-55.5858	85.9141	-58.4858	85.9139	-51.6753	85.915	-27.6942	85.9156	-20.3309	85.9181	-44.7588	85.9188	3.30482	85.9167	-57.5105	85.9313	-50.4176		85.9283	46.1162	85.934	-43.4914	85.9141	-54.4885	85.9353	-10.1319
							86.0259	-37.1335	86.0693	-20.0664	85.9652	-23.2828	86.0157	24.0687	86.0281	-31.4107	86.028	-39.5639	86.0713	-45.4575	86.0256	-17.0038	86.0265	-55.4263	86.0259	-58.2812	86.0256	-52.1841	86.0267	-27.3888	86.0273	-19.914	86.0299	-44.2275	86.0305	5.70077	86.0284	-58.3532	86.0428	-49.7831		86.0401	37.8485	86.0457	-42.2193	86.0258	-54.399	86.0471	-11.617
							86.1377	-36.6979	86.181	-22.0743	86.0768	-21.2329	86.1273	21.6763	86.1398	-31.1807	86.1399	-38.8936	86.1832	-45.0339	86.1373	-15.8794	86.1382	-55.6026	86.1376	-58.2416	86.1373	-52.5805	86.1385	-27.4247	86.1391	-21.1786	86.1416	-45.0226	86.1423	1.4284	86.1402	-58.2788	86.1547	-50.5583		86.1518	43.6281	86.1575	-43.2513	86.1375	-54.6002	86.1589	-9.55795
							86.2494	-37.3526	86.2928	-21.2771	86.1884	-22.9361	86.2391	22.5283	86.2515	-31.9284	86.2517	-38.4482	86.295	-45.7246	86.2491	-16.8849	86.25	-55.6079	86.2494	-58.7794	86.2491	-51.9554	86.2502	-27.9159	86.2507	-20.8599	86.2533	-44.4631	86.2539	2.27296	86.2519	-58.6418	86.2664	-50.6738		86.2636	43.5947	86.2692	-42.622	86.2492	-54.9697	86.2707	-9.56864
							86.3611	-36.0871	86.4045	-21.3064	86.3	-22.3578	86.3507	24.2199	86.3633	-30.7606	86.3634	-39.2464	86.407	-44.9106	86.3608	-17.1066	86.3617	-55.2854	86.3611	-58.3051	86.3607	-52.1766	86.3618	-28.383	86.3624	-20.989	86.3651	-44.6225	86.3656	2.20785	86.3635	-58.9412	86.3782	-50.684		86.3754	43.9604	86.3811	-41.9592	86.361	-54.2555	86.3825	-9.98483
							86.4729	-35.8215	86.5163	-20.4591	86.4115	-22.9167	86.4624	22.6059	86.4751	-30.4523	86.475	-39.1903	86.5189	-45.1292	86.4725	-17.3054	86.4735	-55.5275	86.4726	-58.3144	86.4724	-52.5503	86.4735	-29.2954	86.4742	-21.7528	86.4769	-44.987	86.4774	2.20727	86.4752	-58.5923	86.49	-50.462		86.4871	40.718	86.4928	-41.5259	86.4727	-54.9897	86.4943	-10.3892
							86.5846	-36.7938	86.628	-21.7657	86.5231	-23.8067	86.5738	24.9175	86.5868	-31.5958	86.5867	-38.9406	86.6307	-44.813	86.5842	-16.2726	86.5852	-55.4119	86.5844	-58.714	86.5841	-52.5915	86.5853	-27.788	86.5859	-20.4045	86.5886	-45.0568	86.5891	2.39861	86.587	-58.686	86.6017	-50.3469		86.5989	40.2495	86.6046	-40.997	86.5844	-54.9577	86.6061	-10.7472
							86.6963	-35.5936	86.7396	-21.5351	86.6347	-22.6792	86.6856	23.6833	86.6985	-31.0459	86.6985	-39.5206	86.7426	-44.491	86.696	-17.3903	86.6969	-55.992	86.6961	-58.2887	86.6958	-52.3543	86.697	-27.9703	86.6976	-21.1346	86.7002	-45.0678	86.7008	1.19858	86.6988	-59.0915	86.7134	-50.4579		86.7107	38.7694	86.7164	-38.9387	86.6962	-54.815	86.7179	-10.6263
							86.808	-34.9255	86.8513	-19.6175	86.7463	-23.0524	86.7976	22.6944	86.8102	-31.0213	86.8103	-38.9736	86.8545	-44.7835	86.8077	-17.1811	86.8086	-56.2291	86.8078	-58.057	86.8076	-52.9086	86.8087	-27.5722	86.8093	-21.5638	86.8119	-44.9678	86.8126	1.72682	86.8105	-58.7665	86.8252	-50.8983		86.8224	40.8028	86.8282	-38.5391	86.8078	-54.5851	86.8296	-9.01521
							86.9197	-35.3108	86.9631	-20.3194	86.8579	-23.2228	86.9092	21.9973	86.9219	-29.7739	86.922	-39.5151	86.9664	-44.5313	86.9194	-18.9371	86.9202	-55.8968	86.9196	-58.3469	86.9193	-52.6571	86.9205	-28.5851	86.9211	-23.9107	86.9237	-46.0545	86.9243	-0.697586	86.9222	-58.6388	86.9369	-50.2138		86.9341	44.4723	86.9398	-37.383	86.9195	-54.059	86.9418	-9.46728
							87.0314	-34.4025	87.0748	-20.643	86.9695	-23.0586	87.0209	23.4125	87.0336	-31.3379	87.0337	-40.3078	87.0779	-44.906	87.031	-15.561	87.032	-55.5715	87.0313	-58.4591	87.031	-53.4392	87.0322	-28.7179	87.0329	-22.9427	87.0354	-45.7688	87.0361	0.607426	87.0339	-59.1404	87.0485	-50.5746		87.0459	43.8772	87.0516	-36.3072	87.0312	-54.9497	87.0532	-9.94602
							87.1432	-33.9133	87.1865	-21.5418	87.0811	-22.8327	87.1327	22.9982	87.1453	-31.879	87.1455	-39.2056	87.1901	-44.3851	87.1428	-18.1205	87.1437	-55.449	87.143	-58.8213	87.1428	-52.9796	87.1439	-28.8175	87.1446	-25.0512	87.1471	-45.3542	87.1478	1.11417	87.1457	-59.2244	87.1602	-50.6794		87.1577	47.0155	87.1634	-35.8093	87.143	-54.3356	87.165	-9.2637
							87.2549	-34.927	87.2983	-19.6767	87.1927	-22.8535	87.2444	23.0871	87.2571	-31.2639	87.2573	-39.8525	87.302	-44.6723	87.2545	-16.8429	87.2555	-55.7622	87.2548	-58.1083	87.2545	-53.7793	87.2557	-28.3269	87.2562	-23.7535	87.2589	-45.6053	87.2596	-0.860861	87.2574	-58.5399	87.272	-50.5499		87.2695	42.227	87.2752	-36.0455	87.2548	-54.1394	87.2769	-9.99095
							87.3666	-34.0053	87.41	-20.7595	87.3043	-23.9988	87.3561	23.3719	87.3688	-30.5371	87.3689	-40.3272	87.4139	-44.6438	87.3662	-14.511	87.3672	-55.7241	87.3665	-58.7831	87.3662	-53.3126	87.3673	-28.5764	87.3679	-24.9908	87.3706	-45.6809	87.3712	0.494608	87.3691	-58.5913	87.3837	-50.3717		87.3813	46.5964	87.3869	-35.1406	87.3665	-54.4291	87.3886	-10.9146
							87.4784	-34.7446	87.5218	-19.2246	87.4158	-23.6958	87.4676	25.7482	87.4805	-32.0451	87.4806	-40.0882	87.5258	-44.6649	87.4779	-17.7475	87.4789	-56.1257	87.4781	-58.9172	87.4778	-53.5839	87.479	-27.1072	87.4797	-24.8895	87.4823	-46.014	87.4829	1.0065	87.4808	-58.8481	87.4955	-50.7772		87.4931	38.233	87.4987	-34.2901	87.4782	-54.5427	87.5004	-8.09893
							87.5901	-32.393	87.6335	-19.0703	87.5274	-22.7481	87.5794	26.1005	87.5923	-29.4405	87.5923	-39.7485	87.6377	-44.754	87.5897	-18.491	87.5906	-55.9257	87.5898	-58.7277	87.5896	-53.8272	87.5908	-28.9347	87.5913	-25.7754	87.5941	-45.5989	87.5946	-2.14452	87.5925	-58.3832	87.6072	-50.23		87.6048	40.1666	87.6105	-33.8726	87.59	-54.6527	87.6122	-10.3053
							87.7018	-33.0613	87.7451	-20.9549	87.639	-24.5581	87.6911	26.6133	87.7041	-29.6795	87.704	-39.899	87.7496	-44.2253	87.7014	-16.0897	87.7024	-56.1652	87.7016	-59.348	87.7013	-53.2709	87.7025	-29.3921	87.7031	-26.4991	87.7058	-46.4414	87.7064	-1.7875	87.7043	-57.9073	87.719	-50.907		87.7166	41.9905	87.7223	-33.5373	87.7017	-54.907	87.724	-10.3842
							87.8136	-32.8444	87.8568	-19.9809	87.7506	-22.381	87.8028	24.0988	87.8158	-29.2661	87.8158	-39.2186	87.8614	-44.9386	87.8131	-18.6468	87.8141	-55.8523	87.8133	-59.4179	87.813	-53.4965	87.8142	-28.2175	87.8148	-27.7784	87.8174	-46.0837	87.8181	-3.0947	87.816	-57.3237	87.8307	-50.4989		87.8283	38.343	87.8341	-32.5444	87.8133	-54.4328	87.8358	-8.56948
							87.9253	-33.3016	87.9686	-19.4357	87.8622	-22.8748	87.9145	21.982	87.9273	-29.7456	87.9275	-39.344	87.9733	-43.8423	87.9248	-19.1338	87.9257	-56.3685	87.925	-59.6851	87.9247	-53.4818	87.9259	-29.5996	87.9266	-28.7012	87.9292	-45.8646	87.9299	-0.566736	87.9278	-56.8516	87.9424	-50.5711		87.94	40.2291	87.9458	-32.0313	87.925	-54.1539	87.9475	-9.25044
							88.0369	-33.1162	88.0803	-20.2416	87.9738	-21.6401	88.0262	21.6637	88.0391	-29.3857	88.0393	-39.1567	88.0851	-44.492	88.0366	-19.3083	88.0375	-55.7494	88.0367	-58.8287	88.0365	-53.0013	88.0377	-28.4566	88.0383	-30.4714	88.0409	-46.3308	88.0416	-3.92331	88.0396	-57.4217	88.0539	-51.0918		88.0518	41.1193	88.0575	-31.0081	88.0368	-54.488	88.0593	-9.85212
							88.1487	-33.4755	88.192	-18.8823	88.0854	-22.539	88.1379	23.1198	88.1509	-31.0698	88.151	-38.6803	88.1967	-44.8595	88.1482	-20.1797	88.1492	-56.129	88.1485	-58.9956	88.1482	-53.4539	88.1494	-29.095	88.15	-28.6873	88.1527	-46.2095	88.1534	-4.04676	88.1512	-57.6914	88.1658	-50.7311		88.1637	46.1606	88.1693	-31.1996	88.1485	-55.0441	88.1711	-10.0848
							88.2604	-31.8201	88.3038	-18.976	88.197	-22.5973	88.2496	22.4711	88.2626	-30.7428	88.2627	-38.5661	88.3087	-45.4805	88.2599	-17.9446	88.2609	-55.6248	88.2602	-58.7271	88.2599	-54.0733	88.2612	-29.0355	88.2616	-30.8698	88.2644	-46.4277	88.2651	-3.31653	88.2629	-57.6569	88.2775	-51.2786		88.2754	40.4021	88.2811	-30.3623	88.2603	-54.4385	88.2829	-11.002
							88.3721	-32.622	88.4155	-19.4568	88.3086	-22.6241	88.3613	19.5432	88.3744	-29.1143	88.3744	-39.3178	88.4208	-44.6014	88.3717	-19.4488	88.3726	-55.9314	88.3719	-58.9528	88.3717	-53.4582	88.3728	-28.6716	88.3734	-29.7111	88.3761	-46.3357	88.3767	-2.39178	88.3747	-57.6857	88.3892	-50.5979		88.3872	41.2851	88.3928	-29.6859	88.3719	-54.6911	88.3947	-8.55203
							88.4839	-32.2916	88.5272	-19.2399	88.4201	-20.9145	88.4729	22.0813	88.4861	-30.5941	88.4862	-38.2249	88.5327	-44.6628	88.4833	-21.2252	88.4844	-56.0728	88.4836	-59.0383	88.4833	-54.0668	88.4844	-28.5615	88.4851	-31.312	88.4879	-46.8178	88.4885	-5.10926	88.4863	-58.7035	88.501	-51.3612		88.4989	43.2628	88.5046	-29.5937	88.4837	-54.7039	88.5064	-9.5692
							88.5956	-31.2232	88.639	-20.9459	88.5317	-22.6477	88.5846	26.8644	88.5979	-31.1077	88.5978	-38.88	88.6446	-44.1932	88.5951	-22.5785	88.5961	-55.7264	88.5953	-59.6671	88.595	-54.0327	88.5962	-28.8806	88.5968	-31.9211	88.5996	-46.7985	88.6002	-4.3492	88.5981	-58.3928	88.6127	-50.8179		88.6108	39.2093	88.6164	-29.8058	88.5954	-55.1519	88.618	-9.34188
							88.7074	-31.6174	88.7507	-20.6763	88.6433	-20.8294	88.6964	23.0735	88.7096	-30.696	88.7095	-37.1807	88.7565	-45.8454	88.7068	-21.2833	88.7078	-56.173	88.707	-59.2576	88.7067	-53.8453	88.708	-27.7859	88.7086	-31.7533	88.7114	-47.222	88.7119	-4.73305	88.7098	-58.2016	88.7245	-50.8965		88.7225	41.5338	88.7282	-30.1747	88.7072	-54.1035	88.7301	-8.6509
							88.819	-31.642	88.8623	-22.8403	88.7549	-21.977	88.808	21.6632	88.8213	-31.4807	88.8213	-35.9653	88.8684	-46.05	88.8185	-22.643	88.8196	-55.9751	88.8186	-59.8607	88.8184	-53.9471	88.8197	-28.7245	88.8203	-32.9607	88.823	-47.2178	88.8237	-4.60387	88.8215	-58.2587	88.8362	-50.8865		88.8342	44.4185	88.8399	-29.3415	88.8188	-54.1995	88.8419	-10.4192
							88.9308	-31.1446	88.9741	-22.2269	88.8665	-21.1377	88.9198	24.5444	88.933	-31.2095	88.933	-34.4273	88.9802	-46.8862	88.9303	-20.8885	88.9312	-55.9803	88.9304	-59.5465	88.9302	-54.2321	88.9314	-27.9417	88.9321	-32.1095	88.9347	-46.7587	88.9355	-7.48727	88.9333	-58.0221	88.9479	-51.121		88.9459	42.5274	88.9517	-28.4987	88.9305	-54.3126	88.9536	-10.514
							89.0424	-31.8222	89.0858	-21.4298	88.9781	-21.849	89.0315	25.5738	89.0447	-30.5758	89.0448	-34.2943	89.0922	-46.8354	89.042	-23.5216	89.0429	-56.0613	89.0422	-59.3883	89.0419	-53.8436	89.0432	-29.2581	89.0438	-33.4234	89.0465	-47.3009	89.0472	-4.79377	89.045	-58.0871	89.0597	-50.6102		89.0578	39.4269	89.0634	-28.1776	89.0423	-54.3988	89.0654	-10.8857
							89.1541	-31.6017	89.1975	-20.7044	89.0897	-21.7445	89.1432	21.8535	89.1564	-31.3345	89.1565	-31.8951	89.204	-47.3297	89.1536	-23.7826	89.1546	-56.2223	89.1539	-60.0463	89.1536	-54.1573	89.1549	-28.4076	89.1555	-33.0424	89.1582	-46.9106	89.1589	-5.95728	89.1568	-58.0121	89.1713	-51.5019		89.1695	37.9234	89.1752	-27.1663	89.154	-54.2706	89.1772	-11.0897
							89.2659	-32.1156	89.3093	-21.5759	89.2013	-21.9186	89.2549	23.7669	89.2681	-29.9626	89.2682	-31.9388	89.3158	-46.0058	89.2653	-23.1996	89.2661	-56.2519	89.2656	-59.3092	89.2653	-53.8946	89.2666	-28.7472	89.2673	-33.2557	89.2699	-47.0785	89.2707	-5.78481	89.2685	-58.907	89.283	-50.8141		89.2813	42.0524	89.2869	-26.6155	89.2657	-54.3548	89.289	-11.6098
							89.3776	-31.9326	89.421	-21.3754	89.3129	-21.5882	89.3666	23.7171	89.3799	-30.7248	89.38	-31.2519	89.4275	-45.4239	89.3771	-24.2386	89.3779	-56.2364	89.3774	-59.6442	89.3771	-54.5081	89.3784	-30.198	89.3789	-34.3924	89.3817	-46.7696	89.3823	-6.32124	89.3803	-57.8377	89.3947	-50.5514		89.3931	44.9939	89.3987	-27.4495	89.3775	-54.5447	89.4008	-10.4004
							89.4894	-31.6534	89.5327	-20.6291	89.4244	-22.8237	89.4782	21.8244	89.4916	-31.3074	89.4917	-31.7254	89.5396	-44.5893	89.4888	-22.4558	89.4899	-56.2119	89.4891	-59.1108	89.4887	-53.3965	89.49	-30.3581	89.4906	-34.9937	89.4934	-47.9876	89.494	-7.1756	89.4918	-57.9416	89.5065	-50.947		89.5049	41.1179	89.5105	-26.7623	89.4892	-54.4333	89.5126	-12.2708
							89.6011	-32.4964	89.6445	-21.2913	89.536	-22.1981	89.5899	23.4241	89.6034	-30.4025	89.6033	-32.5782	89.6515	-43.8868	89.6005	-22.6461	89.6016	-56.201	89.6007	-59.4629	89.6004	-53.098	89.6017	-31.922	89.6023	-35.6998	89.6051	-48.0033	89.6058	-6.3697	89.6036	-58.1844	89.6182	-50.9905		89.6166	39.0415	89.6223	-27.3554	89.601	-54.4441	89.6244	-10.8089
							89.7128	-31.2357	89.7562	-22.3173	89.6476	-21.2992	89.7016	24.7388	89.7151	-31.9145	89.715	-33.4373	89.7634	-43.6089	89.7122	-24.7056	89.7133	-56.5473	89.7124	-59.2351	89.7121	-53.2717	89.7135	-32.1869	89.7141	-36.9152	89.7169	-47.6936	89.7176	-7.85987	89.7153	-57.718	89.73	-50.3459		89.7284	42.6654	89.7341	-24.5647	89.7127	-54.2399	89.7359	-11.0735
							89.8245	-31.1315	89.8678	-22.6058	89.7592	-21.9308	89.8133	22.6018	89.8268	-32.8628	89.8268	-33.5987	89.8753	-44.0221	89.824	-21.4365	89.8251	-56.0842	89.8242	-59.596	89.8239	-52.5906	89.8251	-32.5088	89.8258	-36.2165	89.8285	-47.7271	89.8293	-5.3786	89.8271	-58.2079	89.8417	-51.5228		89.8402	42.1131	89.8458	-26.7829	89.8244	-54.469	89.8478	-10.2181
							89.9363	-31.0699	89.9796	-21.4473	89.8708	-22.243	89.925	24.7785	89.9385	-31.4458	89.9385	-34.5692	89.9872	-42.3451	89.9357	-23.1026	89.9367	-56.7218	89.9358	-59.0462	89.9356	-53.163	89.9369	-32.7173	89.9375	-37.0367	89.9402	-47.4547	89.941	-8.54631	89.9388	-58.0228	89.9534	-50.601		89.9519	45.2268	89.9577	-26.4353	89.9361	-54.3535	89.9598	-11.0291
							90.0479	-30.3916	90.0913	-23.1147	89.9824	-21.9232	90.0367	24.2155	90.0502	-31.5727	90.0503	-35.515	90.0991	-43.2188	90.0474	-22.9656	90.0483	-56.3319	90.0476	-59.3759	90.0473	-54.0528	90.0487	-33.0081	90.0493	-36.4523	90.052	-47.8209	90.0528	-10.2593	90.0505	-58.0882	90.0652	-51.0742		90.0636	39.9565	90.0693	-26.1846	90.0478	-53.868	90.0715	-10.7936
							90.1596	-31.5718	90.2031	-22.4951	90.094	-22.5021	90.1484	24.1054	90.1619	-32.0288	90.162	-34.2231	90.2109	-43.3773	90.1591	-23.0813	90.1601	-57.1486	90.1593	-58.7082	90.159	-53.8763	90.1604	-32.7028	90.161	-37.3606	90.1637	-47.9571	90.1645	-9.11714	90.1623	-57.8246	90.1768	-50.804		90.1754	38.1541	90.181	-25.5196	90.1594	-53.7398	90.1832	-12.0405
							90.2714	-31.0894	90.3148	-22.7191	90.2056	-23.0078	90.2602	24.467	90.2736	-32.0105	90.2738	-33.5727	90.3228	-43.8503	90.2709	-20.6813	90.2719	-56.4231	90.2711	-58.5936	90.2708	-54.106	90.2721	-33.1676	90.2728	-37.5523	90.2755	-47.7016	90.2762	-8.91719	90.274	-57.5826	90.2885	-51.034		90.2872	36.0252	90.2928	-27.0662	90.2712	-54.2914	90.2951	-10.4166
							90.3831	-31.0377	90.4265	-24.2027	90.3173	-22.0499	90.3719	22.2529	90.3854	-30.5603	90.3855	-34.0211	90.4347	-43.2416	90.3825	-20.9106	90.3835	-56.667	90.3828	-59.138	90.3825	-53.5876	90.3838	-32.4209	90.3844	-36.7748	90.3872	-48.1342	90.388	-9.99149	90.3857	-57.762	90.4003	-50.4948		90.399	37.3083	90.4046	-25.2864	90.383	-54.5087	90.4069	-9.68057
							90.4949	-29.9041	90.5383	-22.4573	90.4288	-24.5426	90.4836	26.4681	90.4972	-31.4451	90.4972	-34.026	90.5465	-42.8156	90.4941	-19.4415	90.495	-56.3885	90.4946	-58.7206	90.4942	-54.3	90.4955	-33.8553	90.4961	-38.2521	90.4989	-48.2506	90.4996	-10.3984	90.4974	-58.6062	90.512	-51.1737		90.5108	36.1203	90.5164	-27.326	90.4947	-54.4396	90.5187	-10.4336
							90.6066	-31.0873	90.65	-22.3363	90.5403	-22.6064	90.5951	23.6925	90.6088	-31.0122	90.609	-34.0803	90.6584	-42.777	90.606	-19.6284	90.607	-56.2283	90.6061	-59.077	90.6058	-54.1975	90.6072	-33.3542	90.6078	-37.4215	90.6107	-48.3987	90.6114	-9.43436	90.6091	-58.6715	90.6237	-51.4236		90.6225	34.6601	90.6282	-25.4412	90.6065	-54.5528	90.6304	-11.3431
							90.7183	-29.8261	90.7617	-20.74	90.6519	-22.3192	90.7069	23.5631	90.7206	-32.2221	90.7206	-34.2899	90.7703	-42.5562	90.7177	-20.8017	90.7187	-56.7261	90.7179	-59.6693	90.7176	-54.1496	90.7189	-33.6647	90.7196	-38.9847	90.7224	-48.4204	90.7231	-11.1338	90.7208	-58.3697	90.7354	-51.2387		90.7343	39.1129	90.7399	-25.4064	90.7182	-54.6906	90.7423	-9.45741
							90.8301	-29.2348	90.8733	-21.4428	90.7635	-22.9392	90.8186	24.5884	90.8323	-31.7863	90.8324	-34.6623	90.8823	-43.2513	90.8294	-19.918	90.8305	-56.6918	90.8296	-58.8747	90.8293	-54.211	90.8307	-32.6938	90.8313	-39.0066	90.8341	-48.2507	90.8348	-10.3035	90.8326	-58.0706	90.8472	-50.8199		90.8461	39.8123	90.8518	-26.0758	90.8299	-54.2795	90.854	-10.7102
							90.9418	-31.0295	90.9851	-21.6229	90.8751	-23.6482	90.9303	23.4543	90.9441	-31.6525	90.944	-35.108	90.9941	-42.7269	90.9412	-19.8069	90.9422	-56.7086	90.9414	-58.8156	90.941	-54.2496	90.9424	-32.8445	90.943	-40.5679	90.9458	-48.606	90.9466	-10.5038	90.9443	-58.586	90.9589	-50.535		90.9578	40.4585	90.9635	-26.3527	90.9416	-54.7074	90.9656	-9.71006
							91.0535	-31.2831	91.0968	-22.3036	90.9867	-23.8345	91.042	27.0397	91.0557	-32.2986	91.0558	-34.4514	91.1061	-42.0648	91.0529	-19.3177	91.0538	-56.6563	91.053	-58.7989	91.0527	-54.2302	91.0542	-33.1367	91.0548	-40.112	91.0575	-48.4601	91.0583	-11.4647	91.0561	-58.3342	91.0707	-50.4103		91.0695	38.879	91.0753	-26.8585	91.0533	-54.489	91.0776	-10.5325
							91.1652	-30.5418	91.2085	-21.6279	91.0983	-21.4334	91.1537	24.2672	91.1675	-33.0047	91.1675	-34.9483	91.2178	-43.0411	91.1646	-16.8715	91.1656	-56.1837	91.1648	-58.7472	91.1645	-54.2223	91.1659	-31.7782	91.1665	-39.7925	91.1692	-48.6253	91.1701	-9.52833	91.1678	-57.9039	91.1823	-51.2664		91.1813	37.2033	91.187	-26.3572	91.165	-54.4314	91.1893	-9.87729
							91.2769	-30.1743	91.3202	-22.1097	91.2099	-24.0124	91.2655	22.963	91.2792	-31.9386	91.2793	-34.878	91.3297	-43.4166	91.2762	-19.4811	91.2773	-56.8011	91.2765	-59.4293	91.2762	-54.4542	91.2776	-31.8813	91.2782	-39.2116	91.281	-48.7067	91.2818	-9.49924	91.2796	-57.8675	91.294	-51.1669		91.2931	36.003	91.2987	-25.4336	91.2767	-55.2078	91.3012	-10.3675
							91.3886	-30.5665	91.432	-22.829	91.3215	-22.9734	91.3771	24.3139	91.3909	-31.8298	91.391	-35.7783	91.4416	-43.2025	91.3881	-18.4996	91.389	-56.559	91.3882	-58.8732	91.3879	-54.4517	91.3893	-32.3777	91.3898	-39.807	91.3927	-48.0627	91.3935	-11.4639	91.3913	-58.0421	91.4057	-50.9967		91.4049	37.9292	91.4105	-25.84	91.3885	-54.5771	91.413	-10.4065
							91.5003	-31.5017	91.5438	-23.2911	91.4331	-22.0378	91.4888	24.2598	91.5026	-30.1084	91.5027	-36.4929	91.5535	-43.6639	91.4998	-19.2035	91.5007	-56.0562	91.4999	-58.9973	91.4997	-53.8794	91.5009	-32.4591	91.5016	-40.3228	91.5045	-48.4345	91.5052	-10.4685	91.503	-58.3176	91.5175	-51.0653		91.5166	42.005	91.5223	-25.062	91.5002	-54.8767	91.5248	-9.84823
							91.6121	-31.1848	91.6555	-23.2543	91.5446	-24.4493	91.6005	21.0478	91.6143	-32.1584	91.6145	-35.8738	91.6654	-43.0059	91.6114	-19.2218	91.6122	-56.6283	91.6117	-59.4289	91.6113	-54.0071	91.6127	-30.7181	91.6133	-40.4922	91.6162	-48.3017	91.6169	-10.7921	91.6147	-58.5914	91.6292	-51.0194		91.6283	38.1247	91.6341	-24.5116	91.612	-54.4249	91.6366	-9.77169
							91.7238	-30.8228	91.7672	-22.0487	91.6562	-22.1684	91.7122	21.9051	91.7261	-33.1486	91.7261	-36.3073	91.7773	-43.6382	91.7231	-17.9132	91.7241	-56.3725	91.7233	-59.4107	91.723	-54.0975	91.7244	-31.9512	91.725	-40.8495	91.7279	-48.1782	91.7287	-9.19299	91.7264	-57.7737	91.741	-51.1341		91.74	39.6025	91.7458	-25.4103	91.7235	-55.2218	91.7484	-8.10344
							91.8356	-31.2215	91.879	-20.739	91.7678	-22.2053	91.8238	24.0992	91.8379	-32.1583	91.8378	-36.1143	91.8893	-44.0311	91.8349	-18.7985	91.8359	-57.0068	91.835	-59.8245	91.8347	-54.7955	91.8361	-31.8244	91.8368	-41.5486	91.8396	-48.427	91.8404	-10.7527	91.8381	-57.9819	91.8527	-51.0532		91.852	36.158	91.8576	-25.6796	91.8355	-55.0194	91.8602	-9.96857
							91.9473	-31.4587	91.9906	-22.877	91.8794	-24.7421	91.9355	24.025	91.9496	-32.9354	91.9496	-36.715	92.0011	-44.2655	91.9466	-19.1412	91.9477	-56.3868	91.9467	-58.2316	91.9465	-54.0936	91.9479	-32.319	91.9485	-42.6543	91.9513	-49.3491	91.9521	-11.6548	91.9499	-58.4193	91.9644	-51.1472		91.9636	40.1652	91.9694	-25.5456	91.947	-55.1321	91.972	-7.45482
							92.059	-30.8989	92.1023	-20.7971	91.991	-23.0328	92.0473	22.1429	92.0613	-32.7617	92.0613	-36.4295	92.113	-43.7752	92.0583	-18.9884	92.0593	-56.7494	92.0585	-58.9538	92.0582	-54.7573	92.0596	-31.8453	92.0603	-41.5132	92.063	-48.7001	92.0639	-11.1409	92.0617	-58.5008	92.0762	-51.4846		92.0754	36.8485	92.0812	-24.9823	92.0587	-54.9444	92.0834	-9.16341
							92.1707	-30.8873	92.214	-20.658	92.1026	-23.0235	92.159	22.8493	92.1729	-33.6512	92.1731	-37.0923	92.2248	-44.7277	92.1701	-19.7536	92.171	-56.6493	92.1702	-59.6371	92.1699	-54.3708	92.1713	-32.5931	92.172	-41.8851	92.1748	-49.1305	92.1756	-8.53533	92.1733	-57.7603	92.1879	-51.087		92.1873	38.6937	92.1929	-25.9559	92.1705	-55.5128	92.1953	-9.97518
							92.2823	-30.1608	92.3257	-21.9318	92.2142	-23.8063	92.2707	21.6596	92.2847	-33.5667	92.2848	-36.4992	92.3366	-46.5054	92.2816	-20.5267	92.2827	-56.2967	92.2819	-59.6849	92.2816	-54.7925	92.2831	-33.3773	92.2837	-42.0084	92.2865	-47.986	92.2873	-10.6469	92.2851	-58.2454	92.2995	-51.014		92.299	34.141	92.3046	-24.2845	92.2822	-54.9487	92.3073	-9.41835
							92.3941	-30.2425	92.4375	-22.0397	92.3258	-23.5538	92.3824	21.0112	92.3964	-32.7929	92.3965	-36.5353	92.4486	-46.356	92.3933	-18.1803	92.3945	-57.1383	92.3936	-59.4714	92.3934	-54.3965	92.3948	-33.1661	92.3955	-43.6417	92.3983	-48.1571	92.3991	-9.41314	92.3968	-58.1124	92.4113	-50.4196		92.4107	38.4784	92.4164	-25.1687	92.394	-55.7706	92.4191	-10.8181
							92.5059	-30.8164	92.5492	-21.594	92.4374	-21.8991	92.4941	21.8253	92.5081	-33.3308	92.5083	-37.0132	92.5604	-46.1323	92.5051	-21.6411	92.5062	-56.8235	92.5054	-59.5145	92.5051	-54.509	92.5065	-33.0917	92.5071	-43.6696	92.51	-48.5587	92.5107	-9.89327	92.5086	-57.8003	92.523	-51.159		92.5225	32.5118	92.5282	-24.9616	92.5057	-55.8658	92.5309	-9.26005
							92.6176	-30.2509	92.661	-21.5428	92.5489	-22.7691	92.6057	22.3629	92.6199	-32.2985	92.62	-37.4877	92.6723	-46.7669	92.6168	-17.8554	92.618	-56.7325	92.6171	-59.3583	92.6167	-54.6747	92.6182	-32.7614	92.6188	-42.8241	92.6217	-48.6663	92.6224	-10.6919	92.6202	-57.9173	92.6347	-50.7344		92.6343	32.9905	92.64	-25.0091	92.6175	-55.6468	92.6427	-9.91008
							92.7293	-30.8958	92.7727	-20.0175	92.6605	-22.5794	92.7174	22.2203	92.7317	-32.7702	92.7316	-37.2087	92.7843	-46.634	92.7285	-18.7253	92.7296	-57.0158	92.7287	-59.2084	92.7284	-54.7622	92.7299	-34.1701	92.7305	-42.7629	92.7333	-48.9681	92.7342	-9.91397	92.7319	-57.9222	92.7465	-51.2572		92.7461	37.4067	92.7518	-25.7789	92.7292	-55.7044	92.7545	-10.971
							92.8411	-30.803	92.8845	-20.72	92.7721	-22.5999	92.8291	21.3168	92.8433	-30.2186	92.8433	-38.4571	92.8961	-47.1598	92.8403	-19.5582	92.8412	-57.0085	92.8405	-58.524	92.8402	-55.0361	92.8416	-34.5801	92.8423	-42.8447	92.8452	-49.3672	92.8459	-11.5708	92.8437	-58.4436	92.8582	-50.9702		92.8576	35.3408	92.8635	-25.7848	92.8409	-55.9347	92.8662	-9.99433
							92.9528	-30.0485	92.996	-22.0666	92.8837	-22.9761	92.9408	21.7425	92.9551	-31.8529	92.9551	-37.7209	93.0081	-46.4724	92.952	-20.2526	92.9531	-56.9075	92.9522	-58.8517	92.9519	-54.7987	92.9534	-34.6824	92.954	-43.4066	92.9568	-48.8491	92.9577	-10.8519	92.9554	-58.4123	92.9699	-51.2533		92.9695	37.5529	92.9752	-26.2131	92.9526	-55.5715	92.9781	-7.53059
							93.0645	-30.7727	93.1078	-22.7155	92.9953	-24.5049	93.0526	22.5639	93.0669	-33.4013	93.0669	-37.3996	93.1199	-47.6257	93.0638	-18.4787	93.0647	-56.5859	93.0639	-58.952	93.0636	-55.1205	93.0651	-34.9514	93.0657	-43.7966	93.0685	-49.0318	93.0694	-13.0287	93.0671	-58.7103	93.0817	-50.8169		93.0814	32.9108	93.0871	-26.876	93.0643	-55.396	93.0898	-9.37124
							93.1762	-30.401	93.2195	-22.4655	93.1069	-24.1414	93.1643	24.3346	93.1785	-32.7459	93.1786	-38.2435	93.2318	-47.2809	93.1755	-19.4105	93.1765	-56.2259	93.1756	-59.2178	93.1753	-54.7362	93.1768	-37.0112	93.1775	-43.8136	93.1803	-49.1169	93.1811	-12.4815	93.1789	-58.9444	93.1934	-50.7981		93.1931	34.418	93.1988	-25.5263	93.176	-54.9231	93.2015	-9.65683
							93.2879	-30.781	93.3312	-23.7053	93.2185	-22.5292	93.2759	21.4621	93.2902	-33.5184	93.2903	-37.0341	93.3436	-46.4919	93.2871	-18.2923	93.2882	-56.757	93.2874	-58.7441	93.287	-54.7557	93.2885	-35.6525	93.2892	-44.084	93.292	-49.2983	93.2929	-11.9734	93.2906	-59.2349	93.305	-50.6792		93.3049	36.9053	93.3105	-25.1072	93.2877	-55.09	93.3131	-8.68218
							93.3996	-31.6336	93.443	-22.7412	93.3301	-22.3228	93.3877	23.7281	93.4019	-32.6619	93.4021	-37.4162	93.4555	-46.5182	93.3988	-18.7063	93.3999	-56.9523	93.3991	-59.5207	93.3988	-54.718	93.4003	-35.101	93.401	-45.1007	93.4038	-49.1301	93.4046	-12.4896	93.4023	-58.0843	93.4168	-51.2158		93.4167	38.4058	93.4223	-25.1721	93.3994	-55.0068	93.4252	-10.2084
							93.5113	-31.1038	93.5548	-22.4049	93.4418	-26.1766	93.4994	22.1383	93.5137	-33.3581	93.5138	-36.8064	93.5674	-45.86	93.5105	-17.0505	93.5117	-56.2506	93.5108	-59.3231	93.5105	-55.1661	93.512	-34.6455	93.5125	-45.1828	93.5155	-49.417	93.5163	-11.8505	93.5141	-58.985	93.5285	-50.992		93.5285	31.6495	93.5341	-25.2407	93.5112	-55.3108	93.537	-9.78206
							93.6231	-31.9344	93.6664	-22.7926	93.5533	-23.9771	93.6111	23.2782	93.6254	-33.0115	93.6255	-36.286	93.6793	-45.1222	93.6222	-18.4533	93.6234	-56.832	93.6226	-59.7058	93.6221	-54.9813	93.6236	-33.9091	93.6243	-45.0422	93.6272	-49.661	93.6279	-13.2622	93.6257	-59.259	93.6402	-51.3825		93.6402	34.6897	93.6459	-24.9717	93.6229	-54.8322	93.6488	-9.41977
							93.7348	-31.4899	93.7782	-23.3441	93.6648	-26.6535	93.7227	21.5069	93.7371	-33.1069	93.7373	-36.7751	93.7912	-46.3073	93.734	-18.1431	93.7351	-56.082	93.7341	-58.9213	93.7338	-54.8283	93.7353	-33.4352	93.736	-44.1373	93.7389	-49.3328	93.7397	-14.0462	93.7374	-58.7657	93.752	-51.2661		93.752	31.1946	93.7576	-26.0188	93.7347	-55.3965	93.7605	-11.4515
							93.8465	-31.0831	93.8899	-22.3073	93.7764	-23.2119	93.8344	20.8313	93.8489	-33.5833	93.8489	-35.2683	93.903	-46.9951	93.8457	-16.3338	93.8469	-56.0693	93.8459	-59.6875	93.8456	-55.0028	93.8471	-34.3683	93.8477	-44.2573	93.8507	-49.6876	93.8514	-13.7634	93.8492	-58.2467	93.8637	-51.2189		93.8638	32.5426	93.8694	-26.9231	93.8464	-54.6213	93.8724	-10.3319
							93.9583	-30.4347	94.0015	-22.2546	93.888	-24.2156	93.9461	21.8694	93.9606	-33.4994	93.9606	-34.6584	94.015	-46.3033	93.9574	-18.2896	93.9583	-56.7261	93.9576	-59.0747	93.9573	-55.0777	93.9588	-33.7433	93.9595	-45.6256	93.9625	-49.9833	93.9632	-13.7552	93.9609	-59.1107	93.9755	-51.1259		93.9755	37.6406	93.9812	-25.3678	93.9582	-55.0447	93.9842	-8.84575
							94.07	-30.5873	94.113	-22.7077	93.9996	-25.1746	94.0578	21.762	94.0724	-35.1778	94.0723	-33.9798	94.1268	-45.7106	94.0691	-17.2262	94.0702	-56.3498	94.0694	-59.1118	94.069	-55.0303	94.0706	-33.269	94.0712	-45.4099	94.074	-49.451	94.0749	-14.1312	94.0727	-58.9584	94.0872	-51.0442		94.087	32.757	94.093	-26.4856	94.0698	-55.0309	94.096	-10.1767
							94.1818	-30.8564	94.225	-22.6969	94.1112	-25.0269	94.1695	22.6341	94.184	-34.8208	94.184	-33.0023	94.2388	-45.8191	94.1806	-17.4795	94.1819	-56.6033	94.181	-59.6058	94.1807	-55.4974	94.1823	-32.6565	94.183	-45.3025	94.1858	-49.8647	94.1867	-15.0261	94.1844	-58.8921	94.1989	-51.0245		94.199	33.7254	94.2047	-25.9547	94.1815	-55.2227	94.2077	-11.3345
							94.2933	-30.0768	94.3368	-24.1386	94.2228	-23.4011	94.2813	23.6049	94.2957	-34.4931	94.2959	-30.5531	94.3505	-45.8784	94.2926	-18.3211	94.2937	-56.6826	94.2928	-59.3704	94.2926	-55.7384	94.2941	-32.9285	94.2947	-45.7457	94.2976	-50.2763	94.2984	-14.6959	94.2961	-59.0317	94.3105	-50.5823		94.3107	34.9379	94.3164	-25.5719	94.2933	-55.4053	94.3195	-10.4785
							94.4051	-31.228	94.4485	-21.9388	94.3344	-23.001	94.393	21.9508	94.4075	-34.1398	94.4076	-30.7815	94.4624	-45.849	94.4042	-16.7217	94.4054	-56.5596	94.4046	-59.0022	94.4043	-56.2976	94.4058	-33.362	94.4064	-47.1862	94.4093	-49.3993	94.4101	-15.6887	94.4079	-58.8395	94.4223	-50.7306		94.4226	31.3541	94.4282	-26.086	94.405	-55.0971	94.4313	-10.8458
							94.5169	-31.2169	94.5603	-23.0114	94.446	-24.9399	94.5046	21.4655	94.5192	-34.332	94.5193	-28.1134	94.5743	-45.9666	94.516	-18.3615	94.5171	-56.3974	94.5162	-59.0089	94.5159	-55.8199	94.5175	-34.5177	94.518	-44.4098	94.521	-50.2334	94.5219	-15.3108	94.5196	-59.2572	94.534	-50.2987		94.5343	31.8413	94.54	-26.6003	94.5167	-55.1534	94.5431	-9.39569
							94.6286	-30.2926	94.6719	-23.7011	94.5576	-24.1889	94.6163	22.0843	94.6309	-34.7111	94.6311	-25.2784	94.6862	-45.8632	94.6277	-16.4312	94.6289	-56.4592	94.6279	-58.9356	94.6277	-55.7675	94.6291	-33.1847	94.6298	-45.5763	94.6328	-49.7309	94.6335	-17.958	94.6313	-59.3665	94.6457	-50.3258		94.6461	26.1156	94.6517	-26.507	94.6284	-55.0296	94.6549	-11.1531
							94.7403	-31.4294	94.7837	-22.7992	94.6691	-23.3375	94.728	24.8502	94.7426	-35.3732	94.7429	-25.159	94.7982	-45.8727	94.7394	-18.6832	94.7406	-56.7342	94.7397	-59.6468	94.7393	-55.5878	94.7408	-33.6024	94.7415	-45.9814	94.7445	-50.6313	94.7452	-17.104	94.743	-58.9826	94.7575	-50.1892		94.7579	30.376	94.7635	-26.0398	94.7401	-55.3456	94.7667	-12.505
							94.852	-30.9606	94.8954	-24.6273	94.7807	-24.5222	94.8397	22.3569	94.8545	-35.3763	94.8546	-23.7657	94.91	-45.5274	94.8512	-17.1643	94.8524	-56.555	94.8513	-59.6213	94.851	-56.0445	94.8526	-33.96	94.8532	-46.219	94.8562	-50.5648	94.857	-17.1387	94.8547	-59.6013	94.8692	-49.3895		94.8697	25.8084	94.8753	-25.1762	94.8519	-54.9444	94.8785	-12.0136
							94.9636	-30.1339	95.0071	-23.9269	94.8923	-24.4762	94.9513	22.9107	94.9661	-33.7721	94.9661	-21.9083	95.0219	-45.4982	94.9629	-18.8953	94.9641	-56.6254	94.9631	-59.4241	94.9627	-55.5933	94.9643	-34.1571	94.965	-46.7554	94.968	-50.3769	94.9687	-17.5674	94.9665	-59.2339	94.981	-48.8845		94.9815	28.9411	94.9871	-26.2824	94.9637	-55.1708	94.9903	-13.3513
							95.0755	-30.6969	95.1188	-22.165	95.0039	-25.1441	95.0631	23.7622	95.0779	-36.3163	95.0779	-21.9897	95.1338	-45.1882	95.0746	-19.1049	95.0758	-56.7642	95.0747	-59.4176	95.0744	-55.5064	95.0761	-31.8588	95.0767	-47.4299	95.0796	-50.5198	95.0805	-18.1637	95.0781	-58.2115	95.0927	-48.177		95.0931	30.3439	95.0989	-27.0701	95.0752	-54.969	95.1021	-12.9084
							95.1873	-30.248	95.2303	-23.3313	95.1156	-23.6437	95.1748	22.1589	95.1896	-35.099	95.1897	-20.6484	95.2457	-45.3644	95.1863	-19.0159	95.1874	-56.4095	95.1866	-59.551	95.1862	-55.9697	95.1878	-33.0629	95.1885	-48.2236	95.1913	-50.044	95.1922	-17.4784	95.1899	-58.5108	95.2044	-47.7146		95.2046	28.4809	95.2106	-26.2368	95.187	-55.1961	95.2138	-13.2676
							95.2989	-31.5583	95.3423	-22.2602	95.2273	-22.9075	95.2865	21.9074	95.3013	-35.7765	95.3014	-18.9947	95.3575	-44.4575	95.2978	-17.7719	95.2991	-56.7867	95.2983	-60.2444	95.2979	-55.5352	95.2995	-32.6234	95.3002	-47.0689	95.3031	-50.7147	95.304	-16.9306	95.3017	-58.5451	95.3162	-46.4983		95.3166	35.1637	95.3223	-25.0803	95.2988	-55.1924	95.3255	-12.9711
							95.4106	-29.8086	95.454	-23.4112	95.3391	-25.83	95.3982	23.6494	95.413	-35.1247	95.4131	-18.1102	95.4694	-44.0229	95.4097	-20.2998	95.4108	-56.6454	95.41	-59.2514	95.4097	-55.935	95.4113	-33.0025	95.4119	-46.1357	95.4148	-50.911	95.4156	-18.0235	95.4134	-58.0748	95.4278	-44.6225		95.4285	28.5978	95.434	-24.2043	95.4105	-54.6787	95.4374	-11.4675
							95.5224	-31.1312	95.5657	-22.6235	95.4508	-23.8025	95.5099	22.5538	95.5247	-34.6354	95.5248	-18.0862	95.5812	-44.3146	95.5214	-18.3462	95.5226	-56.9664	95.5216	-59.4898	95.5214	-55.9782	95.523	-32.183	95.5235	-48.2307	95.5266	-51.2408	95.5274	-17.347	95.5251	-58.1509	95.5395	-44.7668		95.5402	32.5518	95.5457	-25.1824	95.5222	-55.0324	95.5492	-11.0027
							95.6341	-31.3785	95.6774	-22.7712	95.5625	-24.2515	95.6217	22.9253	95.6364	-35.9734	95.6366	-20.4956	95.6931	-44.6718	95.6331	-19.3466	95.6344	-56.7059	95.6335	-59.6002	95.6331	-55.414	95.6346	-33.3281	95.6353	-47.3256	95.6383	-51.2697	95.639	-18.1032	95.6369	-58.4636	95.6512	-41.7571		95.652	34.1845	95.6574	-25.4467	95.6339	-55.0958	95.661	-12.9198
							95.7457	-30.928	95.7892	-25.2318	95.6742	-25.6811	95.7332	23.0297	95.7482	-34.7533	95.7483	-19.6355	95.805	-44.311	95.7448	-17.873	95.7461	-56.6736	95.7452	-59.6151	95.7447	-55.7922	95.7463	-32.462	95.7469	-48.7716	95.75	-51.4689	95.7508	-18.03	95.7485	-59.1835	95.763	-41.505		95.7638	28.5855	95.7692	-23.2713	95.7457	-55.1826	95.7728	-13.1898
							95.8575	-30.7284	95.9009	-23.7202	95.7859	-25.4081	95.845	23.5453	95.86	-35.579	95.8599	-17.2119	95.9169	-44.404	95.8566	-18.5693	95.8578	-56.5931	95.8568	-59.8749	95.8564	-55.7532	95.858	-32.2913	95.8587	-46.8235	95.8618	-52.0284	95.8625	-17.3186	95.8602	-58.4982	95.8747	-39.7643		95.8756	32.0386	95.881	-25.0972	95.8575	-55.2581	95.8845	-12.0588
							95.9693	-30.3755	96.0127	-25.2329	95.8976	-24.449	95.9566	20.1278	95.9717	-34.6315	95.9716	-16.9419	96.0288	-44.5536	95.9683	-19.9287	95.9695	-56.8254	95.9685	-59.9638	95.9682	-55.8926	95.9698	-32.7631	95.9705	-47.1433	95.9735	-51.6353	95.9743	-17.7803	95.972	-58.826	95.9865	-37.4456		95.9873	31.3971	95.9926	-25.1644	95.9691	-55.1725	95.9964	-10.629
							96.081	-30.4106	96.1243	-24.1031	96.0094	-26.0556	96.0684	21.5739	96.0834	-34.3271	96.0834	-15.6736	96.1407	-45.6983	96.08	-20.8498	96.0813	-57.2836	96.0802	-59.6803	96.0799	-56.6157	96.0815	-32.6299	96.0822	-47.7109	96.0851	-51.5292	96.086	-18.1038	96.0836	-59.0839	96.0982	-37.1345		96.0991	36.0043	96.1044	-25.3887	96.0809	-54.6259	96.1082	-12.3572
							96.1928	-31.5725	96.236	-23.743	96.1211	-26.9881	96.1801	23.9354	96.1952	-34.1466	96.1951	-16.2341	96.2526	-44.7699	96.1918	-17.4505	96.1928	-56.8345	96.192	-60.0561	96.1917	-56.032	96.1933	-32.5831	96.1939	-48.8428	96.1969	-51.5407	96.1977	-17.8059	96.1954	-58.5991	96.2099	-36.3296		96.2108	31.3093	96.2162	-26.0623	96.1925	-54.9929	96.22	-14.2496
							96.3044	-31.2053	96.3475	-22.2607	96.2329	-24.3644	96.2918	24.4625	96.3068	-34.9172	96.3068	-15.9151	96.3645	-43.9326	96.3035	-18.3631	96.3046	-56.98	96.3037	-59.6024	96.3033	-56.3089	96.305	-32.5294	96.3057	-48.7524	96.3086	-51.8684	96.3094	-18.4426	96.3072	-58.9428	96.3217	-36.0878		96.3225	37.091	96.3278	-25.2862	96.3043	-54.9163	96.3316	-12.3263
							96.4161	-31.5322	96.4592	-22.8328	96.3445	-24.6468	96.4035	25.0481	96.4185	-35.9583	96.4186	-14.2977	96.4763	-43.5977	96.4148	-18.4125	96.4163	-56.4994	96.4154	-60.261	96.4151	-55.5474	96.4167	-33.9217	96.4174	-48.3408	96.4203	-51.6707	96.4212	-19.315	96.4189	-59.3548	96.4333	-35.2299		96.4341	32.5465	96.4395	-24.7831	96.416	-54.943	96.4434	-12.5116
							96.5279	-31.4458	96.5712	-22.4423	96.4563	-25.596	96.5152	24.1019	96.5302	-35.1065	96.5303	-15.5341	96.5882	-44.4983	96.5266	-19.5816	96.5281	-57.0141	96.5271	-59.6291	96.5268	-55.5122	96.5285	-33.5837	96.5291	-48.9805	96.5321	-50.8521	96.5329	-18.7903	96.5307	-58.9112	96.545	-34.8336		96.5461	29.3109	96.5512	-25.3916	96.5277	-54.0854	96.5553	-14.0691
							96.6396	-30.6771	96.683	-22.732	96.5681	-24.5929	96.627	25.0626	96.642	-34.5576	96.6421	-16.2427	96.7001	-45.2134	96.6385	-18.6806	96.6398	-56.7544	96.6389	-59.8629	96.6386	-55.8703	96.6402	-32.9936	96.6408	-48.7116	96.6438	-51.8335	96.6447	-18.5075	96.6424	-59.1996	96.6568	-34.7123		96.6579	33.8908	96.663	-25.0733	96.6395	-54.5098	96.6671	-13.8729
							96.7513	-30.337	96.7947	-23.9894	96.6798	-27.541	96.7386	21.0549	96.7537	-33.7659	96.7538	-15.5851	96.812	-43.8477	96.7503	-18.8323	96.7515	-57.4137	96.7506	-59.9756	96.7501	-55.3473	96.7518	-33.5277	96.7525	-48.2467	96.7556	-51.5935	96.7563	-18.2101	96.754	-59.6571	96.7685	-33.8686		96.7697	34.2413	96.7747	-25.3436	96.7512	-55.6059	96.7788	-14.3447
							96.8631	-31.2074	96.9064	-24.7376	96.7914	-27	96.8501	24.5097	96.8654	-32.318	96.8655	-16.3768	96.9239	-44.0628	96.862	-20.8628	96.8632	-56.7314	96.8622	-60.2511	96.8618	-55.3422	96.8636	-32.6564	96.8642	-48.4696	96.8673	-51.9901	96.868	-17.5699	96.8657	-58.8387	96.8802	-33.1911		96.8815	33.8548	96.8865	-26.1586	96.8629	-55.2189	96.8906	-13.2247
							96.9748	-30.8831	97.0181	-24.1629	96.9031	-25.6233	96.9619	21.1881	96.9771	-33.0411	96.9772	-14.3049	97.0357	-43.5158	96.9738	-17.4473	96.975	-57.1225	96.9739	-60.1217	96.9736	-55.6554	96.9753	-33.8836	96.9759	-49.6475	96.979	-51.9425	96.9798	-19.1757	96.9775	-58.8421	96.9919	-33.47		96.9932	34.5359	96.9981	-25.6133	96.9746	-54.9588	97.0025	-12.1481
							97.0865	-30.1513	97.1298	-23.9056	97.0149	-25.9788	97.0736	22.8202	97.0889	-33.1866	97.089	-16.5784	97.1477	-44.5957	97.0855	-19.4717	97.0867	-57.1358	97.0857	-60.8011	97.0854	-55.7649	97.087	-32.5028	97.0877	-49.4232	97.0908	-51.7624	97.0915	-17.4611	97.0892	-59.1521	97.1037	-32.912		97.1051	31.2238	97.1099	-25.6361	97.0864	-54.9916	97.1143	-13.5182
							97.1983	-30.3825	97.2415	-23.7965	97.1266	-25.4105	97.1853	23.6931	97.2007	-33.1611	97.2007	-15.7641	97.2596	-44.4882	97.1972	-19.0278	97.1983	-57.0452	97.1974	-59.9919	97.197	-55.5764	97.1987	-32.2286	97.1994	-49.4474	97.2024	-51.7119	97.2033	-18.4296	97.201	-58.7521	97.2154	-32.6882		97.2167	29.1316	97.2217	-26.0894	97.1979	-55.0825	97.2261	-13.437
							97.31	-31.1782	97.3532	-24.9708	97.2383	-23.9448	97.297	24.3507	97.3122	-32.7077	97.3124	-15.4441	97.3715	-44.1266	97.3089	-19.6802	97.31	-57.0068	97.3091	-60.4218	97.3088	-55.8472	97.3105	-32.1135	97.3111	-51.1814	97.3141	-52.2691	97.315	-19.6225	97.3127	-59.3696	97.3272	-32.6326		97.3285	28.3838	97.3334	-24.7542	97.3098	-55.4971	97.3378	-13.0755
							97.4216	-30.2415	97.465	-24.661	97.35	-26.2924	97.4088	20.9178	97.424	-34.3464	97.4241	-15.8167	97.4833	-44.5182	97.4207	-19.1252	97.4218	-56.9599	97.4208	-60.3981	97.4205	-55.8405	97.4222	-31.093	97.4229	-50.3705	97.4259	-52.4959	97.4267	-19.3207	97.4244	-59.1209	97.4388	-32.3601		97.4402	33.3206	97.445	-25.3408	97.4215	-55.6746	97.4496	-11.8351
							97.5334	-30.9587	97.5765	-23.886	97.4618	-23.7068	97.5205	21.4379	97.5358	-33.4044	97.5359	-16.002	97.5951	-45.1649	97.5323	-20.5918	97.5335	-57.0878	97.5326	-59.9147	97.5323	-56.1496	97.5339	-31.5711	97.5347	-51.0288	97.5376	-51.8408	97.5385	-19.3375	97.5362	-59.2592	97.5505	-32.7307		97.5521	31.7782	97.5567	-25.3876	97.5332	-55.5149	97.5614	-12.2796
							97.6451	-30.4091	97.6885	-23.7318	97.5735	-26.2552	97.6322	20.6554	97.6475	-33.5226	97.6476	-15.157	97.707	-44.4084	97.6437	-19.2936	97.6452	-56.7675	97.6443	-60.3989	97.644	-55.4014	97.6457	-31.4419	97.6462	-51.0211	97.6493	-52.5292	97.6502	-20.6811	97.6479	-59.592	97.6623	-32.1861		97.6638	35.1261	97.6685	-24.4805	97.6449	-55.1396	97.6731	-11.779
							97.7568	-30.0399	97.8001	-24.7417	97.6853	-23.9388	97.7438	23.2696	97.7592	-35.2965	97.7593	-14.3423	97.8189	-44.9541	97.7557	-20.498	97.757	-57.479	97.756	-60.2151	97.7557	-55.8606	97.7573	-32.0555	97.7579	-50.6314	97.7611	-52.4397	97.7618	-19.6857	97.7597	-58.9564	97.774	-32.0839		97.7756	29.7606	97.7802	-25.9194	97.7566	-54.5935	97.785	-13.8122
							97.8686	-31.1191	97.9119	-23.969	97.7969	-25.139	97.8555	21.6134	97.8709	-34.41	97.8711	-14.8942	97.9308	-45.2729	97.8675	-19.8188	97.8687	-56.8977	97.8676	-60.116	97.8673	-55.7364	97.8691	-31.7967	97.8696	-50.7033	97.8728	-52.4292	97.8735	-22.5672	97.8713	-59.1832	97.8857	-31.4651		97.8873	30.2565	97.8919	-25.743	97.8684	-55.2347	97.8968	-12.2485
							97.9803	-30.8679	98.0237	-24.1671	97.9086	-24.3188	97.9672	21.9065	97.9827	-34.5427	97.9827	-14.6471	98.0427	-45.0286	97.9792	-20.2826	97.9804	-57.3513	97.9793	-59.4531	97.9791	-55.8522	97.9807	-33.303	97.9814	-51.4426	97.9846	-52.0085	97.9853	-20.9742	97.983	-59.4813	97.9975	-31.7304		97.9991	32.6065	98.0037	-25.3518	97.9802	-54.7506	98.0086	-15.1858
							98.092	-31.4851	98.1354	-25.0749	98.0204	-23.2702	98.0789	22.3248	98.0944	-35.7158	98.0944	-15.7793	98.1546	-44.7477	98.0909	-21.8307	98.0921	-57.4581	98.0911	-59.5989	98.0908	-55.9253	98.0925	-32.3933	98.0931	-51.5563	98.0963	-51.964	98.097	-20.1753	98.0948	-59.3561	98.1092	-32.205		98.1109	32.0881	98.1154	-25.417	98.0919	-55.4132	98.1204	-13.6099
							98.2038	-30.9094	98.247	-23.9959	98.1321	-22.6329	98.1906	21.3947	98.2062	-33.3515	98.2062	-13.766	98.2665	-45.1718	98.2026	-18.932	98.2039	-57.368	98.2028	-59.7922	98.2025	-55.4007	98.2042	-32.8866	98.2049	-51.8213	98.2079	-52.5488	98.2088	-20.9571	98.2065	-59.261	98.221	-31.4602		98.2227	32.3098	98.2271	-25.5054	98.2035	-54.8017	98.2321	-12.6948
							98.3155	-30.935	98.3587	-26.0641	98.2438	-23.9042	98.3023	20.6617	98.3178	-35.0901	98.3179	-13.458	98.3784	-44.243	98.3144	-21.2732	98.3155	-57.3158	98.3145	-60.335	98.3142	-56.2167	98.316	-32.2294	98.3167	-52.4428	98.3196	-52.1733	98.3205	-21.2942	98.3182	-58.385	98.3327	-31.5006		98.3343	34.9595	98.3388	-26.064	98.3152	-55.2637	98.3439	-12.9914
							98.4271	-30.9133	98.4705	-24.4887	98.3555	-25.3169	98.4141	22.8091	98.4295	-33.6793	98.4296	-13.5348	98.4902	-43.6834	98.4261	-20.0207	98.4272	-57.3037	98.4263	-59.3471	98.426	-56.5656	98.4277	-32.8441	98.4282	-51.4309	98.4314	-51.7903	98.4323	-21.1968	98.43	-58.4864	98.4444	-30.7609		98.4462	30.6378	98.4505	-25.5083	98.427	-55.2886	98.4557	-11.6425
							98.5388	-32.2057	98.5823	-23.6427	98.4673	-24.8639	98.5257	20.379	98.5413	-34.0765	98.5414	-13.1284	98.6021	-43.3112	98.5377	-20.1252	98.539	-57.6159	98.538	-59.3884	98.5377	-55.7494	98.5394	-33.3761	98.5399	-52.3259	98.5431	-52.6741	98.5439	-21.7657	98.5417	-58.2956	98.556	-31.5539		98.5579	34.6215	98.5622	-26.0546	98.5387	-55.5376	98.5675	-12.3896
							98.6506	-31.1809	98.6937	-24.5436	98.579	-25.5267	98.6374	21.2258	98.653	-34.2967	98.6531	-14.7883	98.714	-44.0348	98.6494	-20.1702	98.6507	-56.8062	98.6497	-59.6269	98.6494	-56.1753	98.6511	-33.9449	98.6515	-51.1063	98.6549	-52.7251	98.6557	-22.8192	98.6534	-58.0373	98.6678	-31.7174		98.6697	32.7789	98.674	-25.3005	98.6504	-54.0481	98.6792	-13.7749
							98.7623	-30.7281	98.8055	-24.0452	98.6908	-24.6013	98.7492	21.5566	98.7647	-33.2511	98.7649	-15.3919	98.8259	-45.4122	98.7609	-19.6228	98.7625	-57.1964	98.7615	-59.8251	98.7611	-55.8989	98.7628	-33.8226	98.7633	-51.8458	98.7666	-52.3329	98.7674	-22.8327	98.7652	-58.3383	98.7795	-31.936		98.7815	33.8303	98.7856	-26.028	98.7621	-55.1779	98.7911	-12.2534
							98.8741	-31.1111	98.9174	-23.7425	98.8024	-24.3337	98.8607	19.3716	98.8765	-33.6196	98.8767	-17.0838	98.9378	-44.6973	98.8726	-20.7015	98.8742	-57.2611	98.8732	-60.096	98.8728	-56.0278	98.8745	-35.1637	98.875	-50.91	98.8783	-52.7241	98.8791	-22.4916	98.8768	-59.4205	98.8912	-31.552		98.8933	28.5635	98.8975	-27.1119	98.8739	-55.0946	98.9028	-12.5074
							98.9858	-31.1123	99.0292	-24.976	98.9141	-23.747	98.9724	18.63	98.9883	-33.0648	98.9883	-17.8038	99.0497	-45.3763	98.9846	-20.408	98.9859	-57.246	98.9848	-60.0148	98.9844	-56.0156	98.9862	-35.2166	98.9869	-52.1846	98.9901	-52.1179	98.9908	-22.7739	98.9885	-55.9363	99.003	-29.9964		99.005	30.0392	99.0092	-25.475	98.9857	-55.0438	99.0146	-12.5782
							99.0975	-32.0628	99.1409	-24.945	99.0258	-23.3774	99.0842	21.5398	99.0999	-32.2108	99.1	-17.4605	99.1616	-45.137	99.0963	-19.9066	99.0976	-57.6682	99.0965	-59.7327	99.0962	-56.2578	99.098	-37.0576	99.0987	-52.1663	99.1018	-52.7276	99.1026	-21.1461	99.1003	-53.151	99.1147	-30.4908		99.1168	31.0133	99.1209	-25.771	99.0973	-55.1499	99.1264	-11.266
							99.2093	-33.0347	99.2525	-24.588	99.1376	-24.4111	99.1959	20.5757	99.2117	-34.6251	99.2117	-17.5219	99.2735	-45.019	99.2081	-20.1253	99.2094	-57.5709	99.2083	-60.4729	99.2079	-56.1907	99.2097	-37.5173	99.2104	-52.8143	99.2134	-52.3828	99.2143	-23.2789	99.212	-53.2102	99.2264	-30.0308		99.2286	34.5921	99.2326	-25.5661	99.2091	-55.1256	99.2382	-12.7252
							99.321	-32.7219	99.3643	-26.4602	99.2493	-25.4941	99.3076	19.2022	99.3234	-32.3918	99.3234	-16.9268	99.3853	-44.9372	99.3198	-20.6504	99.3209	-57.7418	99.32	-60.1184	99.3197	-56.5093	99.3215	-38.3917	99.3221	-51.7275	99.3252	-52.5346	99.3261	-22.0528	99.3238	-48.2054	99.3382	-30.1491		99.3403	29.9323	99.3444	-26.0688	99.3207	-54.7413	99.35	-12.1291
							99.4326	-33.4181	99.476	-28.6196	99.3611	-25.1809	99.4193	21.501	99.4351	-34.2373	99.4352	-15.9276	99.4973	-44.3464	99.4315	-22.515	99.4327	-57.7931	99.4317	-60.1871	99.4314	-56.0189	99.4332	-37.4836	99.4339	-52.5732	99.4369	-52.0601	99.4378	-23.5224	99.4355	-46.7515	99.45	-29.8843		99.4521	30.2761	99.456	-26.3813	99.4325	-54.617	99.4617	-13.1453
							99.5444	-32.1819	99.5877	-28.0676	99.4727	-24.527	99.531	21.4832	99.5468	-33.9906	99.5469	-16.3411	99.609	-46.5065	99.5431	-21.7479	99.5444	-57.5986	99.5434	-59.8508	99.5431	-56.0675	99.5449	-37.4523	99.5456	-52.7245	99.5486	-52.191	99.5495	-21.9716	99.5472	-45.4043	99.5615	-29.668		99.5638	33.9361	99.5677	-25.3862	99.5442	-55.1275	99.5735	-12.7736
							99.6561	-32.9536	99.6994	-27.1943	99.5845	-23.8093	99.6427	22.6644	99.6585	-33.6556	99.6587	-15.0201	99.7209	-45.1719	99.6548	-20.4027	99.6562	-57.7703	99.6552	-60.2887	99.6548	-56.4592	99.6566	-37.2935	99.6573	-52.6707	99.6604	-52.8949	99.6612	-22.932	99.659	-44.5274	99.6732	-30.3722		99.6756	32.4575	99.6795	-24.6994	99.6559	-55.2064	99.6854	-12.3251
							99.7678	-31.0887	99.8112	-25.8682	99.6963	-25.3644	99.7544	21.1687	99.7703	-35.166	99.7704	-14.3844	99.8328	-44.8533	99.7666	-20.9292	99.7679	-57.5597	99.7669	-59.8398	99.7666	-56.2305	99.7684	-38.2678	99.7689	-53.264	99.7721	-52.4682	99.773	-22.1218	99.7707	-43.4376	99.785	-30.7791		99.7874	28.9518	99.7912	-25.2967	99.7677	-55.2392	99.7972	-12.5929
							99.8796	-31.9074	99.923	-24.5844	99.808	-26.0414	99.8661	18.3605	99.882	-35.9782	99.8821	-15.4441	99.9447	-44.8706	99.8783	-21.0159	99.8796	-57.4844	99.8787	-60.72	99.8782	-55.8135	99.88	-38.4956	99.8807	-53.2511	99.8839	-52.4006	99.8846	-20.1912	99.8824	-42.9808	99.8967	-30.168		99.8992	35.1412	99.9029	-24.6438	99.8794	-54.8974	99.9089	-13.0404
							99.9913	-31.3828	100.035	-24.9016	99.9196	-24.7023	99.9777	23.6781	99.9937	-34.2071	99.9939	-15.0366	100.057	-46.2662	99.9901	-22.2115	99.9913	-57.1782	99.9902	-60.3021	99.9898	-56.3691	99.9917	-38.9759	99.9924	-52.7325	99.9956	-52.754	99.9964	-22.3768	99.9941	-41.9033	100.008	-30.6172		100.011	31.6143	100.015	-26.5899	99.9911	-54.7322	100.021	-12.4721
							100.103	-31.9878	100.146	-24.3038	100.031	-25.8121	100.089	22.1343	100.105	-36.154	100.105	-14.8127	100.168	-46.6761	100.102	-21.3349	100.103	-57.5011	100.102	-59.8192	100.102	-56.7669	100.103	-39.0692	100.104	-52.9368	100.107	-52.7773	100.108	-24.2384	100.106	-41.2365	100.12	-30.8124		100.123	34.2034	100.126	-26.2597	100.103	-54.5909	100.133	-13.8875
							100.215	-32.1729	100.258	-25.6451	100.143	-24.7829	100.201	21.4764	100.217	-35.7419	100.217	-14.8839	100.28	-47.1751	100.213	-21.6517	100.215	-57.2789	100.214	-60.1141	100.213	-56.4364	100.215	-38.393	100.216	-52.7047	100.219	-52.4418	100.22	-23.4363	100.218	-40.8015	100.232	-30.872		100.235	32.6974	100.238	-25.9246	100.215	-55.5681	100.244	-12.9129
							100.327	-31.8124	100.37	-25.4147	100.255	-26.1031	100.313	21.3504	100.329	-35.3596	100.329	-13.9057	100.392	-47.6222	100.325	-22.8101	100.326	-57.5624	100.325	-60.2699	100.325	-56.5177	100.327	-37.635	100.328	-52.5446	100.331	-52.6585	100.332	-22.8773	100.329	-40.3535	100.344	-31.576		100.346	37.4041	100.35	-26.671	100.326	-55.1745	100.356	-12.0999
							100.438	-31.6661	100.481	-24.5845	100.367	-25.5966	100.425	23.3562	100.441	-36.031	100.441	-14.1381	100.504	-47.8161	100.437	-21.5809	100.438	-57.7847	100.437	-60.0613	100.437	-56.1398	100.439	-38.969	100.439	-52.6567	100.442	-52.515	100.443	-22.1251	100.441	-39.6361	100.455	-31.3078		100.458	35.0843	100.462	-27.1131	100.438	-55.499	100.468	-13.7465
							100.55	-32.2501	100.593	-24.2258	100.478	-25.2109	100.536	21.0871	100.552	-34.8755	100.552	-14.143	100.616	-48.3741	100.549	-23.15	100.55	-57.1426	100.549	-60.2931	100.549	-56.0623	100.55	-39.4792	100.551	-52.886	100.554	-52.3655	100.555	-23.8252	100.553	-40.1114	100.567	-30.7109		100.57	35.018	100.573	-26.9658	100.55	-54.8251	100.58	-13.1091
							100.662	-31.2564	100.705	-24.3764	100.59	-25.5291	100.648	23.0772	100.664	-34.8678	100.664	-15.4824	100.728	-47.85	100.66	-21.9299	100.662	-57.8787	100.661	-59.5192	100.66	-56.7797	100.662	-40.4218	100.663	-52.8265	100.666	-53.0126	100.667	-21.7814	100.665	-38.5086	100.679	-30.514		100.682	30.585	100.685	-25.402	100.661	-54.4228	100.691	-12.6654
							100.773	-33.0571	100.817	-24.4155	100.702	-25.5769	100.76	20.7375	100.776	-34.3661	100.776	-14.9389	100.84	-47.8485	100.772	-20.5646	100.773	-57.7787	100.772	-59.5367	100.772	-56.8004	100.774	-40.7063	100.774	-53.6476	100.778	-53.3626	100.778	-22.9419	100.776	-39.1316	100.791	-29.7132		100.793	36.0605	100.797	-25.229	100.773	-54.8887	100.803	-14.2173
							100.885	-32.919	100.928	-23.9817	100.813	-24.5779	100.871	23.0493	100.888	-33.8342	100.888	-12.7487	100.952	-46.8828	100.884	-23.2748	100.885	-57.6546	100.884	-58.5329	100.884	-56.6335	100.885	-39.9763	100.886	-53.4639	100.889	-53.0782	100.89	-23.4012	100.888	-37.9694	100.902	-30.6583		100.905	33.7984	100.908	-24.9557	100.885	-54.8896	100.915	-14.5729
							100.997	-33.6312	101.04	-23.0831	100.925	-25.8605	100.983	23.3535	100.999	-36.1124	100.999	-14.7251	101.064	-47.3033	100.995	-21.4406	100.997	-57.6761	100.996	-58.617	100.995	-56.2328	100.997	-40.912	100.998	-53.218	101.001	-53.2555	101.002	-24.5614	101	-38.0114	101.014	-30.8461		101.017	36.761	101.02	-24.9414	100.997	-55.4069	101.027	-16.0878
							101.109	-33.4265	101.152	-24.4356	101.037	-25.1638	101.095	24.2599	101.111	-35.8619	101.111	-13.7942	101.175	-47.6292	101.107	-21.1189	101.109	-57.8498	101.107	-58.6161	101.107	-56.3638	101.109	-40.933	101.11	-54.1926	101.113	-53.0395	101.114	-25.4617	101.111	-37.8257	101.126	-30.3672		101.129	37.4869	101.132	-25.6866	101.108	-55.1806	101.139	-14.0843
							101.22	-32.4294	101.264	-24.3649	101.149	-23.7595	101.207	21.148	101.223	-35.0791	101.223	-13.0426	101.287	-47.6987	101.219	-22.0924	101.22	-57.94	101.219	-58.5609	101.219	-56.9223	101.221	-41.1583	101.221	-53.1857	101.225	-53.3299	101.225	-25.0535	101.223	-36.964	101.237	-30.4271		101.24	34.9589	101.244	-26.0218	101.22	-55.1276	101.25	-12.3421
							101.332	-31.6696	101.375	-25.0437	101.26	-26.8187	101.318	23.35	101.334	-35.3218	101.334	-14.5299	101.399	-48.4494	101.331	-21.3801	101.332	-57.2989	101.331	-58.8193	101.331	-56.5766	101.332	-41.5619	101.333	-53.4844	101.336	-53.416	101.337	-23.626	101.335	-36.0876	101.349	-30.2481		101.352	31.7228	101.355	-25.3595	101.332	-54.442	101.362	-13.8349
							101.444	-32.2215	101.487	-24.0544	101.372	-26.3511	101.43	22.5604	101.446	-35.9738	101.446	-15.5774	101.511	-47.3833	101.442	-22.507	101.444	-57.7913	101.443	-59.1251	101.442	-57.1063	101.444	-43.0302	101.445	-52.9003	101.448	-53.7305	101.449	-24.3096	101.447	-36.8049	101.461	-30.6216		101.464	30.5117	101.467	-24.8531	101.443	-54.8318	101.474	-12.4291
							101.555	-31.838	101.599	-23.9636	101.484	-26.4166	101.542	21.0367	101.558	-36.6006	101.558	-13.779	101.623	-48.0139	101.554	-22.0124	101.555	-57.3759	101.554	-58.6691	101.554	-56.5463	101.556	-43.3742	101.557	-54.0578	101.56	-53.5916	101.561	-24.642	101.558	-36.0477	101.573	-28.3074		101.576	31.0765	101.579	-26.2152	101.555	-55.036	101.586	-13.3282
							101.667	-32.0098	101.71	-25.6615	101.596	-24.8068	101.653	24.9597	101.67	-37.6341	101.67	-15.7696	101.735	-48.2357	101.666	-21.3804	101.667	-57.7099	101.666	-57.4597	101.666	-56.3027	101.668	-41.508	101.668	-54.5887	101.671	-53.5094	101.672	-23.7743	101.67	-36.1767	101.684	-29.1725		101.687	32.0846	101.69	-26.2116	101.667	-54.9821	101.698	-11.4723
							101.779	-32.9928	101.822	-23.0244	101.707	-24.594	101.765	21.8504	101.781	-37.4748	101.781	-14.0707	101.847	-47.9841	101.778	-21.621	101.779	-58.0467	101.778	-58.0278	101.777	-56.9128	101.779	-41.5988	101.78	-53.9278	101.783	-53.5991	101.784	-25.8965	101.782	-36.422	101.796	-29.7173		101.799	26.8279	101.802	-25.2112	101.779	-54.5384	101.809	-10.8695
							101.891	-33.1951	101.934	-22.4627	101.819	-27.105	101.877	22.0738	101.893	-37.0654	101.893	-14.8028	101.959	-47.1219	101.889	-22.4408	101.891	-57.8613	101.89	-58.936	101.889	-56.7702	101.891	-41.4686	101.892	-53.9324	101.895	-53.8839	101.896	-23.9928	101.894	-36.2578	101.908	-30.4738		101.911	30.1344	101.914	-26.3084	101.89	-54.7337	101.921	-12.397
							102.002	-32.9338	102.046	-22.7211	101.931	-25.6915	101.989	21.2589	102.005	-37.0755	102.005	-14.806	102.07	-47.5175	102.001	-21.934	102.002	-57.8951	102.001	-58.9101	102.001	-56.8049	102.003	-39.6074	102.003	-53.117	102.007	-54.3649	102.007	-23.6881	102.005	-35.9048	102.02	-30.3135		102.023	27.4217	102.026	-25.0976	102.002	-55.6771	102.033	-12.7525
							102.114	-32.3244	102.157	-24.9506	102.042	-26.2825	102.1	22.9551	102.117	-35.6645	102.116	-14.4185	102.182	-48.8708	102.113	-21.6089	102.114	-57.5286	102.113	-59.2974	102.112	-56.6334	102.114	-38.3313	102.115	-53.7578	102.118	-54.1099	102.119	-23.4664	102.117	-35.7394	102.131	-30.2861		102.135	26.6678	102.137	-25.1845	102.114	-55.1577	102.145	-11.9666
							102.226	-31.5071	102.269	-24.9385	102.154	-25.7281	102.212	21.7207	102.228	-37.6873	102.228	-14.6775	102.294	-48.0419	102.224	-21.3346	102.226	-57.4746	102.225	-58.3097	102.224	-56.6268	102.226	-38.346	102.227	-53.7332	102.23	-54.2586	102.231	-25.8579	102.229	-35.1814	102.243	-29.3514		102.246	28.7041	102.249	-25.9153	102.226	-55.4473	102.257	-13.0802
							102.337	-32.3461	102.381	-23.9712	102.266	-27.4482	102.324	21.2829	102.34	-37.1444	102.34	-14.2932	102.406	-48.3865	102.336	-22.4115	102.337	-57.654	102.336	-57.1493	102.336	-56.761	102.338	-37.8191	102.339	-53.7975	102.342	-54.4421	102.343	-23.9165	102.34	-35.12	102.355	-30.4007		102.358	25.3782	102.361	-26.247	102.337	-54.7936	102.368	-15.5571
							102.449	-32.7111	102.492	-23.5766	102.378	-27.3387	102.436	22.5754	102.452	-38.5887	102.452	-13.9967	102.518	-47.8141	102.448	-22.3635	102.449	-57.8431	102.448	-56.5125	102.448	-56.6028	102.45	-36.7167	102.45	-54.6265	102.454	-54.4834	102.454	-23.8131	102.452	-34.7188	102.466	-29.8768		102.47	26.3704	102.473	-26.4844	102.449	-54.582	102.48	-14.361
							102.561	-32.1181	102.604	-24.2977	102.489	-27.3578	102.547	23.5762	102.563	-37.4776	102.563	-14.3234	102.63	-48.0341	102.56	-20.6014	102.561	-58.0983	102.56	-56.4618	102.559	-57.1568	102.561	-35.8688	102.562	-55.3845	102.565	-54.3273	102.566	-25.3251	102.564	-34.89	102.578	-29.0554		102.582	29.3467	102.584	-24.566	102.561	-55.0832	102.592	-15.4155
							102.673	-31.8787	102.716	-22.6499	102.601	-26.8	102.659	20.0774	102.675	-39.1769	102.675	-13.5526	102.742	-47.8284	102.671	-22.6582	102.673	-57.6694	102.671	-55.0077	102.671	-57.2312	102.673	-36.9289	102.674	-55.9004	102.677	-54.2032	102.678	-24.0449	102.676	-34.7826	102.69	-29.7656		102.693	29.3749	102.696	-25.418	102.672	-55.1958	102.704	-15.0353
							102.784	-32.6922	102.828	-23.6616	102.713	-26.3979	102.771	22.5752	102.787	-37.6704	102.787	-15.334	102.854	-47.5889	102.783	-20.1908	102.784	-58.1828	102.783	-53.2272	102.783	-56.5126	102.785	-36.2803	102.785	-54.2181	102.789	-54.1804	102.79	-24.7612	102.787	-34.612	102.802	-29.7525		102.805	26.9049	102.808	-26.4259	102.784	-55.0648	102.815	-15.2209
							102.896	-32.2251	102.939	-23.6359	102.825	-27.8222	102.882	23.7459	102.899	-37.9579	102.899	-14.157	102.966	-47.3448	102.895	-22.3445	102.896	-57.7199	102.895	-52.9676	102.895	-57.2896	102.897	-36.832	102.897	-53.3279	102.9	-54.517	102.901	-23.6755	102.899	-33.6781	102.913	-30.3158		102.917	29.3534	102.919	-25.8819	102.896	-55.148	102.927	-15.4616
							103.008	-32.6684	103.051	-24.4963	102.936	-26.917	102.994	19.8365	103.01	-39.0124	103.01	-15.3153	103.077	-47.2226	103.006	-23.2029	103.008	-58.1008	103.007	-51.0531	103.006	-56.8017	103.008	-36.7662	103.009	-53.8856	103.012	-55.0053	103.013	-24.3866	103.011	-33.8052	103.025	-29.8698		103.029	30.5516	103.031	-25.2932	103.008	-54.8122	103.039	-16.1505
							103.12	-33.1202	103.163	-23.7357	103.048	-26.4255	103.106	21.2791	103.122	-37.5438	103.122	-14.5499	103.189	-47.9272	103.118	-22.6335	103.119	-57.8005	103.118	-49.0853	103.118	-57.1593	103.12	-36.0088	103.121	-54.9986	103.124	-54.3192	103.125	-25.0128	103.122	-33.6004	103.137	-30.2538		103.14	33.2165	103.143	-25.2119	103.119	-54.6734	103.151	-17.5747
							103.231	-32.2578	103.275	-24.4856	103.16	-25.7759	103.218	22.6415	103.234	-38.8446	103.234	-15.2931	103.301	-46.9541	103.23	-22.0324	103.231	-57.747	103.23	-47.8576	103.23	-57.559	103.232	-35.3872	103.232	-54.9462	103.236	-54.5449	103.236	-25.3006	103.234	-33.7598	103.248	-30.0895		103.252	32.2824	103.255	-24.5169	103.231	-55.0807	103.263	-16.1236
							103.343	-31.4465	103.386	-22.6427	103.271	-25.7899	103.329	21.1707	103.346	-38.2359	103.346	-14.796	103.413	-46.7429	103.342	-23.5534	103.343	-58.0273	103.342	-46.0426	103.341	-57.4449	103.343	-34.8991	103.344	-54.5532	103.347	-54.0512	103.348	-25.419	103.346	-34.3716	103.36	-30.4239		103.364	31.5432	103.366	-25.3929	103.343	-54.8627	103.374	-17.5556
							103.455	-31.509	103.498	-23.4607	103.383	-26.2447	103.441	22.3635	103.457	-37.6717	103.457	-14.6016	103.525	-46.637	103.453	-21.688	103.455	-57.53	103.454	-43.549	103.453	-57.1147	103.455	-34.7179	103.456	-55.188	103.459	-54.6713	103.46	-24.9358	103.458	-32.6933	103.472	-30.4061		103.476	30.3009	103.478	-25.7431	103.454	-55.1297	103.486	-18.6387
							103.566	-31.5752	103.61	-21.9005	103.495	-26.7955	103.553	19.7535	103.569	-37.3924	103.569	-14.1196	103.637	-46.8369	103.565	-23.0235	103.566	-57.8793	103.565	-43.2893	103.565	-57.0698	103.567	-34.4285	103.568	-55.7672	103.571	-54.7793	103.572	-25.1627	103.569	-33.916	103.584	-30.5881		103.587	27.8615	103.59	-26.2834	103.566	-54.6255	103.598	-19.1512
							103.678	-31.7475	103.721	-25.781	103.607	-27.7454	103.664	22.3689	103.681	-38.6921	103.681	-14.2224	103.749	-47.0597	103.677	-22.2887	103.678	-58.3716	103.677	-42.1627	103.677	-57.2574	103.679	-36.3897	103.679	-55.1749	103.683	-55.0172	103.683	-25.6705	103.681	-34.0358	103.695	-30.9173		103.699	32.2797	103.701	-25.7879	103.678	-54.9956	103.71	-19.7965
							103.79	-31.6698	103.833	-24.9018	103.718	-26.5158	103.776	22.5759	103.792	-38.0576	103.792	-13.8658	103.861	-46.6376	103.788	-22.4994	103.79	-57.3702	103.789	-41.5088	103.788	-57.8122	103.79	-35.5617	103.791	-56.268	103.794	-54.9043	103.795	-24.6279	103.793	-33.6555	103.807	-31.1375		103.811	29.834	103.813	-25.2838	103.79	-55.6456	103.822	-19.9403
							103.902	-32.5202	103.945	-24.0203	103.83	-26.6208	103.888	22.964	103.904	-36.6979	103.904	-13.3299	103.973	-46.2292	103.9	-23.4925	103.901	-57.6658	103.9	-41.1586	103.9	-57.7041	103.902	-33.8856	103.903	-55.8513	103.906	-54.7878	103.907	-25.8513	103.905	-33.4529	103.919	-29.8932		103.923	29.5481	103.925	-26	103.901	-55.1903	103.933	-20.9038
							104.013	-33.6141	104.057	-23.1186	103.942	-25.935	104	22.7582	104.016	-38.4185	104.016	-12.6489	104.084	-45.1946	104.012	-21.5027	104.013	-58.2008	104.012	-39.7667	104.012	-58.076	104.014	-33.9251	104.014	-56.8605	104.018	-54.954	104.018	-26.2711	104.016	-33.8952	104.031	-30.7004		104.035	26.828	104.037	-26.5953	104.013	-54.7068	104.045	-19.4782
							104.125	-32.929	104.168	-22.0599	104.053	-27.1237	104.111	22.6357	104.128	-38.3412	104.128	-13.1987	104.196	-46.2595	104.124	-22.8754	104.125	-57.343	104.124	-40.3298	104.123	-57.9238	104.125	-32.9542	104.126	-55.8691	104.129	-55.1387	104.13	-27.1237	104.128	-33.0184	104.142	-30.0886		104.146	27.0962	104.148	-24.7967	104.125	-55.3143	104.157	-20.7931
							104.237	-33.2343	104.28	-23.4915	104.165	-27.0558	104.223	21.1869	104.239	-39.6638	104.239	-12.9517	104.308	-46.6228	104.235	-21.8893	104.237	-57.0298	104.235	-39.714	104.235	-57.6236	104.237	-32.5566	104.238	-55.8938	104.241	-54.7716	104.242	-25.4325	104.24	-34.3026	104.254	-30.6638		104.258	32.7832	104.26	-25.8497	104.237	-54.9764	104.269	-21.9073
							104.348	-32.7723	104.392	-22.3394	104.277	-27.5947	104.335	24.1282	104.351	-37.3233	104.351	-13.7385	104.42	-45.6854	104.347	-22.1272	104.348	-57.4106	104.347	-38.2842	104.347	-57.7396	104.349	-34.3204	104.35	-55.9655	104.353	-54.6124	104.354	-25.4995	104.351	-32.6638	104.366	-29.9916		104.37	32.5528	104.372	-25.7189	104.348	-55.612	104.381	-20.7272
							104.46	-33.0542	104.503	-24.9079	104.389	-26.1248	104.446	23.4379	104.463	-37.9579	104.463	-14.5284	104.532	-45.2057	104.459	-22.7284	104.46	-57.9413	104.459	-37.2326	104.458	-57.7529	104.461	-34.0412	104.461	-56.3942	104.465	-54.9747	104.465	-26.1534	104.463	-32.2572	104.477	-29.2091		104.482	31.3343	104.484	-26.444	104.46	-55.1576	104.492	-21.6975
							104.572	-32.7336	104.615	-22.4631	104.5	-28.3816	104.558	21.4085	104.574	-36.8435	104.575	-14.1484	104.644	-47.2851	104.57	-22.6721	104.572	-57.138	104.571	-38.5787	104.57	-58.1222	104.572	-33.9524	104.573	-57.8874	104.576	-54.9468	104.577	-24.5586	104.575	-32.1768	104.589	-29.2738		104.593	30.0353	104.595	-25.9133	104.572	-54.998	104.604	-21.4383
							104.684	-33.4936	104.727	-21.7207	104.612	-27.629	104.67	21.9315	104.687	-36.4235	104.686	-12.9333	104.756	-47.6832	104.682	-22.6777	104.683	-57.4512	104.682	-37.6858	104.682	-57.06	104.684	-33.8904	104.685	-57.3996	104.688	-54.6613	104.689	-25.1202	104.687	-32.6386	104.701	-29.8361		104.705	29.6792	104.707	-25.2101	104.683	-55.4343	104.716	-22.05
							104.795	-32.9805	104.839	-22.4578	104.724	-26.8159	104.782	22.7465	104.798	-37.4972	104.798	-13.3632	104.868	-47.4202	104.794	-25.2102	104.795	-58.0298	104.794	-37.2343	104.794	-57.0288	104.796	-33.8112	104.796	-57.1486	104.8	-55.1683	104.801	-25.2956	104.798	-32.5651	104.813	-30.117		104.817	30.0432	104.819	-26.4259	104.795	-55.5852	104.828	-22.8297
							104.907	-32.746	104.95	-24.3163	104.835	-27.6343	104.893	21.7923	104.91	-37.7853	104.91	-14.6861	104.98	-47.8092	104.905	-22.1191	104.907	-57.4827	104.906	-36.6674	104.905	-57.1252	104.908	-34.2853	104.908	-56.3421	104.911	-55.0795	104.912	-26.0545	104.91	-31.7379	104.924	-29.0809		104.929	27.3598	104.93	-25.957	104.907	-55.2083	104.939	-22.6672
							105.019	-33.0632	105.062	-25.825	104.947	-25.2034	105.005	21.2053	105.021	-36.0671	105.021	-13.9685	105.091	-48.486	105.017	-24.0413	105.019	-57.5184	105.018	-36.1803	105.017	-57.1863	105.019	-33.7508	105.02	-57.2966	105.023	-55.4731	105.024	-25.5508	105.022	-31.2637	105.036	-29.129		105.04	30.1853	105.042	-26.2337	105.019	-55.7062	105.051	-22.8973
							105.131	-33.6021	105.174	-25.5229	105.059	-27.785	105.117	21.7603	105.133	-36.9974	105.133	-17.6443	105.203	-47.9903	105.129	-25.5203	105.13	-57.9617	105.129	-35.9665	105.129	-57.4885	105.131	-34.7975	105.132	-57.0163	105.135	-55.2699	105.136	-24.6711	105.133	-32.0799	105.148	-28.6031		105.152	28.4768	105.154	-26.9195	105.13	-55.6027	105.163	-22.9952
							105.242	-34.0023	105.286	-25.7226	105.171	-26.9807	105.228	21.5961	105.245	-35.7941	105.245	-17.5053	105.315	-49.0931	105.241	-26.457	105.242	-57.6982	105.241	-36.232	105.24	-57.3289	105.243	-34.57	105.243	-57.485	105.247	-55.393	105.247	-26.2329	105.245	-32.2336	105.26	-29.318		105.264	28.4281	105.266	-26.1226	105.242	-55.538	105.275	-22.3668
							105.354	-32.6479	105.397	-24.4902	105.282	-26.7212	105.34	21.8626	105.357	-37.0231	105.357	-14.8365	105.427	-48.6529	105.352	-25.4251	105.354	-57.8067	105.353	-35.7964	105.352	-57.3001	105.354	-34.269	105.355	-57.6692	105.358	-55.0139	105.359	-25.4849	105.357	-31.4895	105.371	-29.5555		105.376	28.3013	105.377	-26.3085	105.354	-55.7157	105.387	-23.4221
							105.466	-32.8662	105.509	-24.9202	105.394	-24.8183	105.452	21.8808	105.468	-36.4524	105.468	-14.2717	105.539	-48.2046	105.464	-25.7666	105.466	-58.4064	105.464	-36.363	105.464	-57.1775	105.466	-34.0403	105.467	-56.7323	105.47	-55.1732	105.471	-26.1108	105.469	-32.3221	105.483	-29.4846		105.488	25.7326	105.489	-26.1842	105.466	-55.6682	105.498	-24.5279
							105.577	-31.8292	105.621	-24.5116	105.506	-27.0142	105.564	24.8172	105.58	-35.2903	105.58	-14.0447	105.651	-50.2645	105.576	-26.6507	105.577	-57.9988	105.576	-36.5397	105.576	-56.953	105.578	-35.0017	105.578	-56.8507	105.582	-55.392	105.583	-26.5356	105.58	-31.9378	105.595	-30.0996		105.599	25.2358	105.601	-24.8631	105.577	-55.8375	105.61	-23.9525
							105.689	-32.6751	105.732	-24.8104	105.618	-27.237	105.675	21.9841	105.692	-35.1629	105.692	-14.966	105.763	-50.5617	105.688	-25.9756	105.689	-58.2713	105.688	-35.0561	105.687	-56.8627	105.69	-35.0989	105.69	-56.664	105.694	-55.5352	105.694	-25.6566	105.692	-31.9962	105.706	-30.0343		105.711	24.9133	105.712	-25.6839	105.689	-56.1453	105.722	-24.1095
							105.801	-33.007	105.844	-26.4171	105.729	-25.2497	105.787	22.6651	105.803	-35.2002	105.803	-13.8716	105.875	-48.6839	105.799	-27.0778	105.801	-57.3118	105.8	-35.5558	105.799	-57.6465	105.801	-35.2459	105.802	-56.3585	105.805	-55.2769	105.806	-27.1034	105.804	-30.6582	105.818	-28.9834		105.823	26.5902	105.824	-25.7213	105.801	-56.584	105.834	-23.2243
							105.913	-33.9792	105.956	-24.9937	105.841	-24.5407	105.899	22.0569	105.915	-35.7594	105.915	-13.7348	105.986	-48.8753	105.911	-28.0901	105.912	-57.3993	105.911	-34.5501	105.911	-57.3866	105.913	-35.5733	105.914	-56.6103	105.917	-55.2489	105.918	-25.9673	105.916	-31.4849	105.93	-28.9264		105.935	24.6784	105.936	-24.9853	105.912	-56.1926	105.946	-24.4728
							106.024	-33.347	106.068	-25.3786	105.953	-26.2044	106.011	20.724	106.027	-35.9551	106.027	-15.2805	106.098	-48.8386	106.023	-28.5478	106.024	-57.5118	106.023	-35.3094	106.023	-57.8727	106.025	-37.32	106.025	-57.1475	106.029	-55.7937	106.03	-26.47	106.027	-31.1293	106.042	-29.6022		106.046	27.6627	106.048	-26.3547	106.024	-55.628	106.057	-23.9332
							106.136	-33.2023	106.179	-25.966	106.064	-26.3885	106.122	21.6418	106.138	-36.5163	106.139	-14.5352	106.21	-48.9831	106.134	-28.4154	106.136	-57.7165	106.135	-33.425	106.134	-57.308	106.136	-37.9408	106.137	-57.7637	106.141	-55.5964	106.141	-25.4998	106.139	-32.0862	106.153	-29.8554		106.158	28.8246	106.159	-26.3891	106.136	-56.0749	106.169	-23.3441
							106.248	-32.7871	106.291	-24.2538	106.176	-26.7557	106.234	18.8091	106.25	-34.6858	106.25	-14.4625	106.322	-47.994	106.246	-29.7618	106.248	-57.878	106.246	-35.4464	106.246	-57.3747	106.248	-38.4377	106.249	-57.2544	106.252	-55.5845	106.253	-25.2211	106.251	-31.9702	106.265	-30.2553		106.27	26.3967	106.271	-27.5045	106.247	-56.1112	106.281	-25.2494
							106.359	-33.6865	106.403	-25.7378	106.288	-25.6942	106.346	19.7555	106.362	-35.2413	106.362	-13.7986	106.434	-48.5792	106.358	-29.4539	106.359	-58.0285	106.358	-33.5972	106.358	-57.4827	106.36	-39.0294	106.36	-57.3551	106.364	-55.6855	106.365	-25.9954	106.362	-32.394	106.377	-30.3669		106.382	25.2066	106.383	-25.8184	106.359	-55.8633	106.393	-25.0914
							106.471	-34.5099	106.514	-26.3236	106.4	-25.6714	106.457	21.9161	106.474	-36.9836	106.474	-13.822	106.546	-48.0198	106.47	-28.8126	106.471	-57.6705	106.47	-36.4065	106.469	-57.1863	106.472	-38.7467	106.472	-57.5996	106.476	-55.4967	106.476	-26.193	106.474	-31.9623	106.488	-30.5225		106.493	22.3792	106.495	-27.385	106.471	-55.6015	106.505	-24.9507
							106.583	-33.4288	106.626	-27.2079	106.511	-26.6087	106.569	19.832	106.585	-37.3665	106.586	-14.4971	106.658	-48.3204	106.581	-30.2395	106.583	-57.5828	106.581	-35.2883	106.581	-57.352	106.583	-39.0962	106.584	-57.6333	106.587	-56.1909	106.588	-26.1666	106.586	-32.1637	106.6	-29.3306		106.605	30.2876	106.606	-27.0278	106.583	-56.439	106.616	-25.1145
							106.695	-33.953	106.738	-24.8652	106.623	-27.461	106.681	19.9283	106.697	-36.523	106.697	-13.642	106.77	-48.5739	106.693	-30.3111	106.694	-57.5882	106.693	-34.9	106.693	-57.695	106.695	-40.8046	106.696	-57.5984	106.699	-55.7681	106.7	-26.7606	106.698	-32.0878	106.712	-29.4456		106.717	19.6649	106.718	-25.7371	106.694	-56.0127	106.728	-25.6336
							106.806	-33.4761	106.85	-26.7809	106.735	-26.6328	106.793	20.029	106.809	-36.7673	106.809	-14.3475	106.882	-48.4647	106.805	-29.9724	106.806	-57.0377	106.805	-35.3468	106.805	-57.4595	106.807	-39.9333	106.807	-56.8718	106.811	-55.339	106.812	-26.9373	106.809	-32.0795	106.824	-29.08		106.829	26.9827	106.83	-27.1134	106.806	-56.4628	106.84	-25.8111
							106.918	-33.2414	106.961	-25.9493	106.846	-26.3783	106.904	19.3627	106.92	-37.1681	106.921	-13.1253	106.993	-48.5225	106.916	-31.5426	106.918	-57.1329	106.917	-35.8086	106.916	-57.3999	106.919	-40.1799	106.919	-57.9643	106.923	-55.838	106.923	-26.4956	106.921	-31.2865	106.935	-29.0297		106.94	23.0374	106.941	-26.4236	106.918	-56.465	106.952	-25.5779
							107.03	-32.8636	107.073	-23.6326	106.958	-26.7227	107.016	19.0909	107.032	-36.9428	107.032	-13.2809	107.105	-47.973	107.028	-31.4329	107.03	-57.6793	107.028	-34.0975	107.028	-57.768	107.03	-40.763	107.031	-56.5374	107.034	-56.1168	107.035	-26.9148	107.033	-32.2238	107.047	-29.6417		107.052	28.272	107.053	-26.7102	107.03	-55.9519	107.063	-25.339
							107.142	-34.1427	107.185	-25.8538	107.07	-27.3138	107.128	19.1431	107.144	-36.018	107.144	-14.0011	107.217	-46.5743	107.14	-31.1642	107.141	-57.5542	107.14	-34.4575	107.14	-58.1243	107.142	-41.8872	107.143	-56.501	107.146	-55.9746	107.147	-28.2347	107.144	-31.5817	107.159	-29.2375		107.164	25.7787	107.165	-26.5022	107.141	-56.0799	107.175	-25.4027
							107.253	-33.4519	107.297	-26.8686	107.182	-27.6621	107.24	18.8984	107.256	-37.6902	107.256	-13.3309	107.329	-47.8204	107.252	-31.8264	107.253	-57.1718	107.252	-33.7648	107.251	-57.8312	107.254	-42.4672	107.254	-56.6543	107.258	-55.9613	107.259	-26.7747	107.256	-32.1197	107.271	-29.7083		107.276	27.6958	107.276	-25.7197	107.253	-56.5189	107.287	-25.5643
							107.365	-33.9005	107.408	-26.7998	107.293	-26.6042	107.351	16.8054	107.367	-37.8032	107.368	-13.3228	107.441	-47.2179	107.363	-32.1945	107.365	-57.0235	107.363	-35.4921	107.363	-57.8423	107.365	-43.0058	107.366	-56.5412	107.37	-55.4332	107.37	-27.9129	107.368	-31.2698	107.382	-30.8289		107.388	27.8544	107.388	-25.7409	107.365	-56.154	107.399	-26.9599
							107.477	-33.3078	107.52	-25.878	107.405	-25.9289	107.463	17.9702	107.479	-35.2269	107.479	-12.9079	107.553	-47.6796	107.475	-32.1431	107.476	-56.8359	107.475	-33.5697	107.475	-57.8435	107.477	-42.6129	107.478	-56.5879	107.481	-56.1436	107.482	-27.2186	107.48	-31.9939	107.494	-29.0937		107.499	29.056	107.5	-25.3862	107.477	-56.1821	107.511	-27.162
							107.588	-33.5665	107.632	-25.5533	107.517	-28.2188	107.575	19.5154	107.591	-37.4472	107.591	-14.441	107.665	-46.2341	107.587	-31.9541	107.588	-56.4799	107.587	-34.5204	107.587	-57.5566	107.589	-42.4351	107.589	-55.9173	107.593	-56.3523	107.594	-28.6869	107.591	-31.3977	107.606	-29.6671		107.611	27.4164	107.612	-26.004	107.588	-56.4114	107.622	-25.9065
							107.7	-32.7387	107.743	-27.0697	107.628	-28.7403	107.686	18.7522	107.703	-35.4508	107.703	-14.2328	107.777	-47.2871	107.698	-32.6339	107.7	-56.2474	107.699	-33.2513	107.698	-58.3975	107.701	-41.8881	107.701	-56.3435	107.705	-56.3137	107.705	-27.5637	107.703	-31.5506	107.717	-29.1747		107.723	26.0323	107.724	-26.2019	107.7	-56.2096	107.734	-26.3973
							107.812	-32.7958	107.855	-25.6123	107.74	-27.4388	107.798	18.8202	107.814	-37.5668	107.815	-13.3199	107.888	-47.759	107.81	-32.4876	107.812	-55.6842	107.81	-33.4244	107.81	-57.7689	107.812	-42.7597	107.813	-55.4963	107.816	-56.3173	107.817	-25.7616	107.815	-31.4806	107.829	-29.6831		107.835	24.2964	107.835	-26.5725	107.812	-56.4966	107.846	-26.4687
							107.924	-34.0276	107.967	-26.314	107.852	-27.6686	107.91	20.1104	107.926	-37.2336	107.926	-13.4083	108	-47.3523	107.922	-34.1457	107.923	-55.2691	107.922	-33.1604	107.922	-58.123	107.924	-42.5028	107.925	-56.4058	107.928	-56.2304	107.929	-26.6997	107.927	-32.1997	107.941	-29.3359		107.946	24.2173	107.947	-27.4684	107.923	-55.9724	107.958	-27.8286
							108.035	-33.9641	108.079	-26.6162	107.964	-26.8939	108.022	19.6992	108.038	-36.35	108.038	-13.1259	108.112	-47.7711	108.034	-32.9343	108.035	-53.3818	108.034	-33.9725	108.033	-57.9001	108.036	-43.4366	108.036	-55.5952	108.04	-56.2095	108.041	-26.4351	108.038	-31.7837	108.053	-29.6573		108.058	25.152	108.059	-26.0426	108.035	-56.2872	108.07	-27.1093
							108.147	-34.6862	108.19	-26.5679	108.075	-26.8056	108.133	19.558	108.149	-36.4859	108.15	-13.6309	108.224	-47.2697	108.145	-33.5365	108.147	-51.785	108.146	-34.0721	108.145	-57.4934	108.148	-43.2471	108.148	-55.4918	108.152	-56.1098	108.152	-26.2743	108.15	-31.773	108.164	-29.9104		108.17	23.1571	108.17	-26.1932	108.147	-56.401	108.181	-27.3924
							108.259	-34.5774	108.302	-26.4026	108.187	-26.6322	108.245	18.1986	108.261	-35.1698	108.261	-13.9669	108.336	-46.5082	108.257	-33.8249	108.259	-49.1592	108.257	-34.7486	108.257	-57.4071	108.259	-44.064	108.26	-55.4202	108.263	-56.0043	108.264	-24.9495	108.262	-31.5682	108.276	-29.5642		108.282	29.9204	108.282	-26.3886	108.259	-56.7355	108.293	-28.8614
							108.371	-33.6552	108.414	-25.7864	108.299	-26.817	108.357	18.7574	108.373	-37.1812	108.373	-14.093	108.448	-47.3789	108.369	-34.4202	108.37	-47.8876	108.369	-34.3869	108.368	-57.8748	108.371	-43.6605	108.371	-55.933	108.375	-56.2764	108.376	-26.4542	108.374	-32.8078	108.388	-29.1763		108.393	25.49	108.394	-24.4107	108.37	-56.522	108.405	-28.1301
							108.482	-34.9458	108.526	-27.3282	108.41	-27.1831	108.468	19.5119	108.485	-38.7049	108.485	-13.8481	108.56	-47.6955	108.48	-34.2788	108.482	-46.8895	108.481	-33.6452	108.48	-57.6452	108.483	-44.0115	108.483	-55.5849	108.487	-56.5008	108.488	-26.4393	108.485	-33.4169	108.499	-27.7313		108.505	23.572	108.505	-26.4701	108.482	-56.9435	108.517	-28.5064
							108.594	-34.5411	108.637	-25.5341	108.522	-27.7978	108.58	18.6335	108.596	-37.1672	108.597	-12.3819	108.672	-47.2463	108.592	-33.3231	108.594	-44.8772	108.592	-33.285	108.592	-57.4544	108.594	-42.9648	108.595	-54.8055	108.598	-56.383	108.599	-27.1085	108.597	-31.9143	108.611	-30.1351		108.617	24.5146	108.617	-25.6075	108.594	-56.6453	108.629	-29.2133
							108.706	-34.3123	108.749	-25.8221	108.634	-26.3619	108.692	16.4906	108.708	-37.3065	108.708	-14.2974	108.784	-46.3989	108.704	-35.6309	108.705	-44.0937	108.704	-33.8143	108.704	-57.8758	108.706	-41.125	108.707	-56.5522	108.71	-56.301	108.711	-25.9147	108.709	-32.234	108.723	-29.3076		108.729	24.7848	108.729	-26.085	108.705	-56.0299	108.74	-28.8916
							108.817	-33.9106	108.861	-27.5824	108.746	-27.6065	108.804	18.9123	108.82	-38.9147	108.82	-13.6225	108.896	-46.0927	108.816	-34.8527	108.817	-42.9555	108.816	-33.7311	108.815	-58.2737	108.818	-42.2018	108.818	-56.7339	108.822	-56.2681	108.823	-26.2935	108.82	-31.8451	108.835	-28.7923		108.84	24.9611	108.841	-26.7777	108.817	-56.2238	108.852	-29.6917
							108.929	-34.9568	108.972	-25.8113	108.857	-27.4954	108.915	20.6771	108.932	-39.1722	108.932	-12.8499	109.007	-46.1683	108.927	-33.6269	108.929	-43.0575	108.928	-32.1401	108.927	-57.8056	108.93	-43.1357	108.93	-55.9139	108.934	-56.4694	108.934	-24.6321	108.932	-32.4088	108.946	-30.0249		108.952	23.2778	108.952	-26.8862	108.929	-55.7094	108.964	-29.02
							109.041	-34.0847	109.084	-27.1524	108.969	-28.6389	109.027	18.7165	109.043	-38.3246	109.044	-14.2221	109.119	-46.5712	109.039	-34.4043	109.04	-41.5013	109.039	-33.0481	109.039	-57.9056	109.041	-44.42	109.042	-56.9009	109.045	-57.005	109.046	-25.6891	109.044	-32.1048	109.058	-29.0628		109.064	26.3554	109.064	-25.9155	109.041	-55.9253	109.076	-28.6504
							109.153	-34.1602	109.196	-25.8101	109.081	-28.2025	109.139	20.6774	109.155	-39.3462	109.155	-14.0031	109.231	-45.5079	109.151	-34.2964	109.152	-40.8949	109.151	-34.005	109.151	-57.697	109.153	-45.2885	109.153	-56.5327	109.157	-56.7657	109.158	-24.8507	109.156	-31.8879	109.17	-28.1842		109.176	26.5089	109.176	-26.4722	109.152	-56.0019	109.187	-29.6223
							109.264	-34.5856	109.308	-25.8431	109.193	-28.4808	109.251	18.4089	109.267	-38.4618	109.267	-12.5341	109.343	-45.5026	109.262	-35.3792	109.264	-40.6787	109.263	-34.4874	109.262	-58.0265	109.265	-45.8976	109.265	-57.9419	109.269	-56.7498	109.27	-25.134	109.267	-31.4019	109.282	-29.1946		109.288	24.7209	109.288	-24.4019	109.264	-56.0461	109.299	-30.7629
							109.376	-34.4625	109.419	-25.4433	109.304	-28.4398	109.362	15.6984	109.378	-38.8746	109.379	-13.0396	109.455	-45.7514	109.374	-36.4311	109.376	-40.2188	109.374	-32.929	109.374	-58.5309	109.377	-45.4616	109.377	-57.0927	109.381	-56.3817	109.381	-26.2594	109.379	-31.2436	109.393	-28.7452		109.399	24.9611	109.399	-25.5288	109.376	-55.8108	109.411	-29.9213
							109.488	-33.9994	109.531	-26.224	109.416	-25.3164	109.474	19.0776	109.49	-40.0291	109.49	-13.7169	109.567	-45.964	109.486	-36.2874	109.487	-38.501	109.486	-34.1365	109.486	-58.2573	109.488	-45.9273	109.489	-57.676	109.492	-56.7385	109.493	-27.6959	109.491	-32.333	109.505	-29.2295		109.511	24.7212	109.511	-27.1999	109.488	-55.7843	109.523	-29.5356
							109.599	-33.9352	109.643	-25.375	109.528	-26.0975	109.586	19.067	109.602	-39.095	109.602	-12.8737	109.679	-45.7034	109.598	-35.5682	109.599	-38.0704	109.598	-32.7947	109.597	-57.8222	109.6	-44.6889	109.6	-57.5002	109.604	-56.8686	109.605	-26.9375	109.603	-32.287	109.617	-30.0579		109.623	27.5591	109.623	-26.7171	109.599	-55.2619	109.635	-30.2352
							109.711	-33.622	109.754	-27.3629	109.64	-26.2233	109.697	20.067	109.714	-38.8345	109.714	-13.808	109.791	-46.0134	109.709	-36.6259	109.711	-37.8226	109.71	-34.2262	109.709	-57.7214	109.712	-44.1685	109.712	-57.9277	109.716	-56.7959	109.716	-27.7942	109.714	-32.1428	109.728	-30.2124		109.735	27.6819	109.735	-26.864	109.711	-56.3381	109.746	-31.4654
							109.823	-34.7203	109.866	-26.4384	109.751	-27.1999	109.809	21.1405	109.825	-40.6011	109.826	-13.4834	109.902	-45.006	109.821	-37.7266	109.822	-37.9368	109.821	-33.2288	109.821	-57.3681	109.823	-41.9373	109.824	-58.6262	109.827	-56.6506	109.828	-27.0178	109.826	-32.1078	109.84	-30.2236		109.846	22.7394	109.846	-26.4114	109.823	-55.3851	109.858	-31.5009
							109.935	-33.1776	109.978	-26.2641	109.863	-28.5874	109.921	19.1455	109.937	-40.6929	109.937	-14.1647	110.014	-45.4989	109.933	-35.9999	109.934	-36.8636	109.933	-33.1502	109.933	-58.4166	109.935	-41.8754	109.936	-58.577	109.939	-56.4624	109.94	-27.7454	109.938	-33.1599	109.952	-29.5705		109.958	25.2882	109.958	-27.0377	109.934	-55.5105	109.97	-30.3668
							110.046	-34.1486	110.09	-25.2115	109.975	-27.1711	110.033	17.6584	110.049	-40.2572	110.049	-14.5124	110.126	-46.2953	110.044	-36.9279	110.046	-37.2984	110.045	-33.0039	110.044	-58.2024	110.047	-41.4817	110.047	-58.2298	110.051	-56.4334	110.052	-25.866	110.049	-33.0447	110.064	-29.7569		110.07	21.9168	110.07	-26.6896	110.046	-55.6014	110.082	-29.958
							110.158	-33.7313	110.201	-25.9523	110.086	-27.9367	110.144	16.4573	110.161	-41.2946	110.161	-14.3047	110.238	-44.8785	110.156	-36.8602	110.158	-37.2815	110.156	-33.575	110.156	-58.2567	110.159	-40.0806	110.159	-58.1601	110.163	-56.8126	110.163	-27.6877	110.161	-33.1256	110.175	-29.221		110.182	24.3065	110.181	-26.9856	110.158	-55.271	110.194	-30.7182
							110.27	-33.4893	110.313	-26.425	110.198	-28.3282	110.256	21.5568	110.272	-42.3885	110.273	-13.1966	110.35	-45.1854	110.268	-36.4957	110.269	-35.7643	110.268	-32.9008	110.268	-58.0387	110.27	-40.6473	110.271	-58.1573	110.274	-56.8241	110.275	-28.0199	110.273	-33.1556	110.287	-29.3558		110.293	21.0468	110.293	-28.7519	110.27	-55.4849	110.305	-30.729
							110.381	-34.7764	110.425	-24.3131	110.31	-27.1338	110.368	18.4136	110.384	-42.1596	110.384	-14.0526	110.462	-44.5525	110.38	-37.7076	110.381	-36.5645	110.38	-32.043	110.379	-57.8803	110.382	-40.3257	110.382	-58.3842	110.386	-56.2981	110.387	-26.9571	110.385	-33.1332	110.399	-28.9263		110.405	24.8207	110.405	-27.136	110.381	-55.1607	110.417	-31.3019
							110.493	-34.3216	110.537	-25.6539	110.421	-28.3667	110.479	18.9879	110.496	-41.2212	110.496	-14.5338	110.574	-45.1623	110.491	-36.2488	110.493	-35.5448	110.491	-32.9747	110.491	-58.0463	110.494	-38.7823	110.494	-58.0221	110.498	-56.6639	110.499	-26.8245	110.496	-32.3794	110.511	-30.2181		110.517	24.4266	110.517	-26.6964	110.493	-55.3542	110.529	-31.0032
							110.605	-34.6974	110.648	-25.3124	110.533	-28.4761	110.591	20.1243	110.608	-41.2692	110.608	-15.1753	110.686	-45.9633	110.603	-38.6987	110.605	-35.4508	110.603	-31.956	110.603	-57.6123	110.606	-38.8183	110.606	-58.2813	110.61	-56.6324	110.61	-28.2235	110.608	-32.956	110.622	-30.0024		110.629	21.1461	110.628	-27.3632	110.605	-55.213	110.64	-30.9099
							110.717	-34.8887	110.76	-26.0536	110.645	-29.1347	110.703	21.825	110.719	-41.7913	110.719	-15.9528	110.798	-46.1701	110.715	-37.3392	110.716	-35.3557	110.715	-32.3027	110.715	-57.6905	110.717	-38.9355	110.718	-59.0117	110.721	-56.9657	110.722	-27.8218	110.72	-32.9218	110.734	-29.4432		110.74	25.3315	110.74	-28.4826	110.716	-54.9703	110.752	-31.9824
							110.828	-35.0032	110.872	-26.4674	110.757	-29.5997	110.815	22.205	110.831	-41.9429	110.831	-15.562	110.909	-46.8634	110.826	-39.551	110.828	-35.7953	110.827	-32.7073	110.826	-58.0785	110.829	-38.2978	110.829	-59.0634	110.833	-56.7337	110.834	-27.4254	110.832	-32.5304	110.846	-29.5422		110.852	26.225	110.852	-27.6881	110.828	-55.4542	110.864	-32.4006
							110.94	-35.2641	110.983	-26.64	110.869	-28.7658	110.926	19.9248	110.943	-42.3139	110.943	-15.2428	111.021	-47.3309	110.938	-38.374	110.94	-35.9382	110.938	-33.1063	110.938	-58.0643	110.941	-38.6985	110.941	-58.1059	110.945	-56.4467	110.946	-28.0965	110.943	-32.6731	110.957	-29.614		110.964	20.474	110.963	-27.3135	110.94	-55.4884	110.976	-31.9419
							111.052	-34.9769	111.095	-26.0242	110.98	-29.591	111.038	18.65	111.054	-43.304	111.055	-13.8239	111.133	-47.0045	111.05	-38.436	111.051	-35.424	111.05	-32.9322	111.05	-58.1727	111.053	-38.1568	111.053	-57.846	111.056	-56.1101	111.057	-28.4284	111.055	-32.8636	111.069	-30.186		111.076	23.5927	111.075	-27.2912	111.052	-54.7411	111.087	-33.0372
							111.164	-34.6828	111.207	-27.1321	111.092	-28.5365	111.15	22.0774	111.166	-43.8843	111.166	-14.4201	111.245	-47.0877	111.162	-38.6134	111.163	-34.4345	111.162	-33.026	111.161	-58.1342	111.164	-37.8007	111.164	-57.2391	111.168	-56.025	111.169	-27.5306	111.167	-33.5303	111.181	-30.3122		111.187	23.2313	111.187	-26.0972	111.163	-55.3046	111.199	-32.8789
							111.275	-35.6815	111.319	-25.0118	111.204	-28.9619	111.262	21.8025	111.278	-43.0314	111.278	-13.2787	111.357	-46.6587	111.273	-38.1353	111.275	-35.0174	111.274	-32.682	111.273	-58.0715	111.276	-37.9451	111.276	-58.0226	111.28	-56.8584	111.281	-27.4206	111.279	-33.2822	111.293	-29.3015		111.299	22.7596	111.299	-27.1522	111.275	-55.032	111.311	-33.4867
							111.387	-35.6987	111.43	-25.8263	111.315	-28.6813	111.373	20.7105	111.39	-43.3535	111.39	-13.0045	111.469	-46.7502	111.385	-39.2877	111.387	-34.5444	111.385	-32.5921	111.385	-58.0013	111.388	-37.7616	111.388	-58.0325	111.392	-56.4699	111.392	-27.7385	111.39	-31.8978	111.404	-30.6876		111.411	23.5526	111.41	-26.5869	111.387	-55.4992	111.423	-33.2575
							111.499	-34.3859	111.542	-27.4594	111.427	-29.2689	111.485	19.9372	111.501	-43.1546	111.501	-12.4469	111.581	-46.5205	111.497	-40.0182	111.498	-33.7796	111.497	-31.2128	111.496	-58.1368	111.499	-37.4226	111.5	-57.4846	111.503	-56.5859	111.504	-27.4464	111.502	-32.8475	111.516	-28.738		111.522	25.5396	111.522	-26.7992	111.499	-55.1717	111.534	-33.6941
							111.61	-35.3053	111.654	-26.5827	111.539	-28.1344	111.597	17.966	111.613	-44.4304	111.613	-12.5472	111.693	-46.6108	111.609	-39.192	111.61	-33.9801	111.609	-31.2027	111.608	-58.4881	111.611	-37.1959	111.611	-58.8084	111.615	-56.3228	111.616	-28.3674	111.614	-32.095	111.628	-29.18		111.634	22.1826	111.634	-26.6152	111.61	-55.6726	111.646	-33.6435
							111.722	-35.8293	111.765	-25.7455	111.65	-27.7063	111.708	20.0544	111.725	-42.9958	111.725	-13.3682	111.805	-46.2525	111.72	-40.3111	111.722	-34.0036	111.72	-31.869	111.72	-58.4365	111.723	-37.8731	111.723	-58.0135	111.727	-56.6354	111.728	-28.3957	111.725	-32.3298	111.739	-29.1115		111.746	24.9999	111.746	-26.8551	111.722	-55.4793	111.758	-34.2303
							111.834	-35.0046	111.877	-26.3662	111.762	-29.4302	111.82	22.3365	111.837	-43.6278	111.837	-13.1671	111.916	-46.9144	111.832	-39.4777	111.833	-33.2087	111.832	-32.5212	111.832	-58.6099	111.835	-38.2902	111.835	-58.6921	111.838	-56.2404	111.839	-27.7259	111.837	-32.6341	111.851	-29.3696		111.858	27.3592	111.857	-26.0844	111.834	-55.2197	111.869	-33.9152
							111.946	-34.2664	111.989	-26.8152	111.874	-26.967	111.932	21.9123	111.948	-44.3225	111.948	-13.3143	112.028	-46.2875	111.944	-40.2251	111.945	-33.5811	111.944	-30.0834	111.943	-58.0636	111.946	-37.9547	111.947	-58.2548	111.95	-56.2306	111.951	-29.856	111.949	-32.12	111.963	-28.2782		111.969	28.9974	111.969	-26.8835	111.945	-55.5631	111.981	-34.5216
							112.057	-34.0071	112.101	-27.8198	111.986	-29.5775	112.044	18.7135	112.06	-44.4356	112.06	-13.8463	112.14	-46.8108	112.055	-40.2023	112.057	-33.4079	112.056	-31.5312	112.055	-57.7991	112.058	-38.2258	112.058	-58.6079	112.062	-56.1744	112.063	-28.6838	112.061	-32.9775	112.075	-29.4969		112.081	28.3525	112.081	-27.93	112.057	-55.1656	112.093	-32.9744
							112.169	-34.8001	112.212	-27.5583	112.097	-28.0243	112.155	19.5092	112.172	-44.9014	112.172	-13.9605	112.252	-46.3438	112.167	-40.7973	112.169	-33.702	112.167	-31.3543	112.167	-58.4333	112.17	-37.6847	112.17	-58.7023	112.174	-56.651	112.175	-28.9034	112.172	-32.8341	112.186	-29.2247		112.193	24.7043	112.192	-26.7768	112.169	-55.5478	112.205	-34.3891
							112.281	-33.7454	112.324	-25.2094	112.209	-26.8179	112.267	20.1957	112.284	-44.7569	112.284	-14.3719	112.364	-47.4516	112.279	-40.2097	112.28	-33.0668	112.279	-32.0492	112.279	-58.2704	112.281	-37.207	112.282	-58.6372	112.285	-56.8728	112.286	-27.5412	112.284	-32.8641	112.298	-29.1182		112.305	27.2579	112.304	-27.2908	112.281	-55.5078	112.316	-35.2888
							112.392	-34.1588	112.436	-25.3314	112.321	-27.4047	112.379	19.2374	112.395	-43.4433	112.395	-14.1523	112.476	-47.0668	112.391	-41.5451	112.392	-33.8103	112.391	-30.7782	112.39	-57.6729	112.393	-38.4952	112.393	-58.8641	112.397	-56.0651	112.398	-28.8458	112.396	-32.0296	112.41	-30.3156		112.416	24.419	112.416	-27.0037	112.392	-54.9673	112.428	-35.2717
							112.504	-34.542	112.548	-25.9422	112.432	-30.4081	112.49	18.7721	112.507	-44.4234	112.507	-14.0321	112.588	-46.824	112.502	-40.9446	112.504	-33.6549	112.502	-31.1658	112.502	-58.2496	112.505	-38.4131	112.505	-58.9896	112.509	-56.4756	112.51	-28.5434	112.507	-32.3059	112.522	-29.3294		112.528	21.5204	112.528	-27.4722	112.504	-55.5846	112.54	-33.8767
							112.616	-34.471	112.659	-27.6481	112.544	-28.301	112.602	18.0347	112.619	-45.1144	112.619	-12.717	112.7	-47.2602	112.614	-41.4751	112.616	-33.2316	112.614	-30.495	112.614	-57.8682	112.617	-37.4939	112.617	-58.3279	112.621	-56.2791	112.621	-30.2285	112.619	-31.7873	112.633	-29.7587		112.64	19.3769	112.639	-27.3098	112.616	-55.1976	112.652	-35.5627
							112.728	-33.9539	112.771	-27.1725	112.656	-29.3929	112.714	16.4589	112.73	-44.7785	112.73	-12.8652	112.812	-47.7373	112.726	-41.662	112.727	-33.8203	112.726	-32.1496	112.725	-57.8378	112.728	-36.3442	112.729	-58.092	112.732	-56.4344	112.733	-29.2734	112.731	-31.6122	112.745	-29.1246		112.751	13.7637	112.751	-26.6479	112.728	-55.3803	112.763	-35.3883
							112.839	-34.8268	112.883	-27.779	112.768	-29.3171	112.826	19.0937	112.842	-45.7741	112.842	-13.5543	112.923	-46.4532	112.838	-41.4426	112.839	-33.5008	112.838	-31.7305	112.837	-57.843	112.84	-37.3147	112.84	-58.1353	112.844	-56.3451	112.845	-28.7757	112.843	-31.7376	112.857	-30.246		112.863	12.7853	112.863	-28.7859	112.839	-55.8952	112.875	-35.2207
							112.951	-34.722	112.994	-27.267	112.879	-28.5921	112.937	16.805	112.954	-46.4365	112.954	-15.6082	113.035	-49.3069	112.949	-41.3952	112.951	-32.9146	112.949	-32.745	112.949	-57.9828	112.952	-36.6814	112.952	-58.4156	112.956	-56.1016	112.957	-28.681	112.954	-33.13	112.968	-29.877		112.975	13.0023	112.974	-27.8479	112.951	-55.9712	112.987	-35.4236
							113.063	-34.4292	113.106	-26.3569	112.991	-29.0272	113.049	18.0477	113.065	-46.3734	113.066	-15.953	113.147	-49.0397	113.061	-42.3257	113.062	-33.8733	113.061	-30.8341	113.061	-58.5844	113.064	-36.9741	113.064	-58.8902	113.067	-56.3897	113.068	-29.0699	113.066	-32.7445	113.08	-28.6365		113.086	9.21861	113.086	-28.3184	113.063	-55.8387	113.098	-36.649
							113.175	-35.5304	113.218	-24.2066	113.103	-28.6487	113.161	17.8359	113.177	-45.976	113.177	-14.8879	113.259	-53.0539	113.173	-41.0437	113.174	-32.0209	113.173	-30.8516	113.172	-58.472	113.175	-37.0901	113.176	-59.5491	113.179	-56.1083	113.18	-28.4663	113.178	-32.6177	113.192	-28.7201		113.198	8.82849	113.198	-27.9205	113.174	-55.3875	113.21	-36.1536
							113.286	-35.347	113.33	-24.6298	113.215	-28.9294	113.273	18.0345	113.289	-46.7708	113.289	-15.4539	113.371	-54.0053	113.284	-41.9756	113.286	-33.1566	113.284	-30.5115	113.284	-58.7222	113.287	-36.9544	113.287	-58.9903	113.291	-56.6502	113.292	-28.169	113.29	-33.08	113.304	-28.8881		113.31	8.05595	113.31	-27.8443	113.286	-55.807	113.322	-35.9055
							113.398	-34.787	113.441	-26.1672	113.326	-28.5265	113.384	19.271	113.401	-46.963	113.401	-16.8993	113.483	-51.7375	113.396	-43.6563	113.397	-32.6852	113.396	-31.3004	113.396	-58.3087	113.399	-35.8583	113.399	-59.3899	113.403	-56.1092	113.403	-29.6652	113.401	-32.6763	113.415	-29.3031		113.422	6.61089	113.421	-28.3396	113.398	-55.5806	113.434	-37.2045
							113.51	-34.9962	113.553	-25.507	113.438	-28.6491	113.496	19.241	113.512	-46.9128	113.513	-15.2259	113.595	-52.4858	113.508	-42.0824	113.509	-32.1881	113.508	-32.3371	113.507	-58.2355	113.51	-37.367	113.511	-59.7059	113.514	-56.7613	113.515	-28.7873	113.513	-33.1685	113.527	-29.1055		113.533	6.48497	113.533	-27.1734	113.51	-55.9082	113.545	-36.0025
							113.621	-35.0052	113.665	-26.6783	113.55	-27.9067	113.608	20.0498	113.624	-47.9352	113.624	-18.5304	113.707	-49.0943	113.62	-42.4533	113.621	-32.1328	113.62	-31.9266	113.619	-58.2903	113.622	-37.0004	113.622	-59.4018	113.626	-56.2501	113.627	-28.4898	113.625	-32.9202	113.639	-29.7857		113.645	4.60353	113.645	-26.8611	113.621	-55.8656	113.657	-36.573
							113.733	-35.2339	113.777	-26.361	113.661	-29.064	113.719	20.1312	113.736	-47.287	113.736	-18.9882	113.818	-48.8739	113.731	-42.4817	113.733	-32.7776	113.731	-31.4619	113.731	-58.4513	113.734	-35.684	113.734	-58.4892	113.738	-56.2723	113.739	-29.6582	113.736	-32.4479	113.75	-28.6222		113.757	5.72817	113.757	-27.6805	113.733	-55.7579	113.769	-36.3085
							113.845	-35.0475	113.888	-26.6043	113.773	-29.0068	113.831	20.2994	113.848	-47.9204	113.848	-20.4962	113.93	-49.5613	113.843	-42.2503	113.844	-32.9743	113.843	-32.732	113.843	-58.7865	113.846	-35.7126	113.846	-58.5697	113.849	-56.4675	113.85	-28.2357	113.848	-32.9326	113.862	-28.9507		113.869	3.675	113.868	-28.6829	113.845	-55.9007	113.88	-37.5924
							113.957	-36.0237	114	-26.3487	113.885	-28.5616	113.943	19.3638	113.959	-47.3576	113.959	-20.0342	114.042	-49.6518	113.955	-41.9999	113.956	-33.6667	113.955	-32.0452	113.954	-58.6712	113.957	-37.0313	113.958	-59.598	113.961	-56.3545	113.962	-28.8275	113.96	-31.7751	113.974	-30.1682		113.98	4.86535	113.98	-28.8902	113.956	-55.9859	113.992	-36.9399
							114.068	-36.5677	114.112	-28.1532	113.997	-29.6438	114.055	19.822	114.071	-47.8321	114.071	-21.5355	114.154	-49.815	114.067	-42.8274	114.068	-32.5343	114.066	-33.9245	114.066	-58.5198	114.069	-36.7735	114.069	-58.5329	114.073	-56.3015	114.074	-28.8825	114.072	-32.0095	114.086	-28.7026		114.092	7.14461	114.092	-28.8505	114.068	-56.2983	114.104	-36.7199
							114.18	-36.6464	114.223	-26.8786	114.108	-30.0581	114.166	19.9622	114.183	-45.8217	114.183	-21.2925	114.266	-49.7431	114.178	-42.7657	114.18	-32.2455	114.178	-33.0493	114.178	-58.7102	114.181	-36.2359	114.181	-59.0946	114.185	-56.4619	114.186	-29.1463	114.183	-32.7942	114.197	-30.0617		114.204	5.28428	114.203	-27.5506	114.18	-56.1737	114.216	-37.6471
							114.292	-36.4276	114.335	-27.2229	114.22	-28.622	114.278	18.5698	114.295	-48.3075	114.295	-20.8544	114.378	-49.1391	114.29	-42.6532	114.291	-32.8398	114.29	-34.2598	114.289	-58.9831	114.293	-38.0073	114.293	-59.9873	114.296	-56.9148	114.297	-29.3405	114.295	-32.2758	114.309	-29.6025		114.315	6.40456	114.315	-28.1278	114.292	-55.9618	114.327	-37.2542
							114.403	-36.2941	114.447	-27.0808	114.332	-30.7659	114.39	18.6726	114.406	-47.6098	114.406	-21.5012	114.49	-48.3829	114.402	-43.9013	114.403	-32.7394	114.402	-33.0183	114.401	-58.7283	114.404	-37.1772	114.404	-59.8915	114.408	-56.1546	114.409	-28.1194	114.407	-33.9036	114.421	-30.066		114.427	3.33123	114.427	-28.9912	114.403	-55.9883	114.439	-37.9101
							114.515	-36.5103	114.559	-26.9956	114.444	-29.8634	114.501	18.6487	114.518	-49.3494	114.518	-20.6815	114.602	-49.2458	114.513	-44.5169	114.515	-32.3076	114.513	-31.6549	114.513	-58.27	114.516	-36.9056	114.516	-60.4145	114.52	-56.8049	114.521	-28.7338	114.518	-31.7929	114.533	-29.4712		114.539	3.02945	114.539	-27.9459	114.515	-55.7971	114.551	-38.4837
							114.627	-35.9653	114.67	-27.8125	114.555	-27.9677	114.613	19.08	114.63	-49.0744	114.63	-21.2801	114.714	-49.5082	114.625	-43.1042	114.627	-32.1667	114.625	-33.3188	114.625	-58.3214	114.628	-37.0811	114.628	-58.8341	114.632	-56.813	114.632	-27.5396	114.63	-32.9576	114.644	-30.2301		114.651	2.53881	114.65	-28.3354	114.627	-56.421	114.662	-37.3533
							114.739	-36.0687	114.782	-26.6833	114.667	-28.8849	114.725	17.3809	114.741	-48.2886	114.741	-19.703	114.825	-48.7615	114.737	-42.9599	114.738	-31.7695	114.737	-32.373	114.736	-58.8364	114.739	-36.2429	114.74	-59.4668	114.743	-57.0149	114.744	-29.6826	114.742	-31.6958	114.756	-29.4321		114.762	2.75007	114.762	-27.1074	114.738	-56.7049	114.774	-37.4622
							114.85	-35.6869	114.894	-25.5642	114.779	-28.8559	114.837	18.8962	114.853	-48.9852	114.853	-20.3984	114.937	-49.5638	114.849	-43.2116	114.85	-31.0845	114.848	-32.2914	114.848	-58.126	114.851	-36.7483	114.851	-58.8074	114.855	-56.7671	114.856	-29.659	114.854	-32.9261	114.868	-29.5203		114.874	1.18643	114.874	-27.8382	114.85	-56.3078	114.886	-38.4866
							114.962	-36.6268	115.005	-27.3183	114.89	-30.292	114.948	18.2333	114.965	-49.5839	114.965	-19.8184	115.049	-50.4374	114.96	-42.4398	114.962	-30.0837	114.96	-31.0042	114.96	-58.3291	114.963	-36.4153	114.963	-58.9263	114.967	-57.1502	114.968	-30.3209	114.965	-32.4309	114.979	-28.977		114.986	-0.909762	114.986	-27.6421	114.962	-56.4987	114.998	-37.7212
							115.074	-35.1989	115.117	-28.1117	115.002	-29.943	115.06	17.9408	115.077	-49.4858	115.077	-21.1336	115.161	-49.0688	115.072	-43.548	115.073	-31.6151	115.072	-32.4249	115.072	-58.8047	115.075	-37.3237	115.075	-60.0297	115.078	-57.0066	115.079	-29.971	115.077	-32.5872	115.091	-29.4974		115.098	2.32416	115.097	-27.952	115.074	-56.4009	115.109	-37.8988
							115.186	-36.1643	115.229	-28.0201	115.114	-28.8569	115.172	16.3887	115.188	-48.5912	115.188	-18.7931	115.272	-49.7779	115.184	-42.7645	115.185	-30.4971	115.184	-30.3991	115.183	-58.735	115.186	-36.5446	115.187	-59.6979	115.19	-57.1565	115.191	-29.5429	115.189	-33.5464	115.203	-30.0108		115.209	-2.86535	115.209	-29.6599	115.185	-56.5203	115.221	-38.396
							115.297	-37.0972	115.341	-25.7428	115.226	-29.4888	115.284	19.0275	115.3	-48.7	115.3	-19.1028	115.384	-50.0184	115.295	-43.4182	115.297	-31.4019	115.295	-32.3757	115.295	-58.3829	115.298	-36.3059	115.298	-60.5451	115.302	-57.1109	115.303	-29.2249	115.301	-33.08	115.315	-29.3648		115.321	-1.63391	115.321	-27.8205	115.297	-56.2982	115.333	-39.6813
							115.409	-36.4618	115.452	-27.5871	115.337	-33.0243	115.395	18.8368	115.412	-49.7942	115.412	-17.8779	115.496	-49.7079	115.407	-43.1422	115.409	-30.9375	115.407	-32.3954	115.407	-58.25	115.41	-35.1777	115.41	-60.3366	115.414	-57.4709	115.415	-28.1434	115.412	-33.202	115.426	-29.2697		115.433	-3.96663	115.432	-27.9736	115.409	-56.5783	115.444	-38.9089
							115.521	-37.3559	115.564	-26.9149	115.449	-30.1183	115.507	20.1618	115.524	-48.5535	115.524	-17.896	115.608	-50.7588	115.519	-43.4326	115.52	-31.9058	115.519	-31.9763	115.518	-58.7412	115.521	-35.7417	115.522	-60.2529	115.525	-57.2571	115.526	-28.9777	115.524	-33.4234	115.538	-29.9139		115.544	-4.39248	115.544	-27.0906	115.521	-56.8048	115.556	-38.9423
							115.632	-37.6426	115.676	-26.1748	115.561	-31.6619	115.619	17.9867	115.635	-48.6342	115.635	-17.0051	115.719	-50.3986	115.631	-44.4236	115.632	-31.1637	115.631	-30.8813	115.63	-58.7514	115.633	-35.2105	115.633	-60.5403	115.637	-57.4094	115.638	-29.893	115.636	-33.3983	115.65	-29.4653		115.656	-3.23598	115.656	-29.3289	115.632	-56.954	115.668	-38.5106
							115.744	-37.8293	115.788	-26.8071	115.672	-29.3918	115.73	19.2868	115.747	-49.5691	115.747	-16.2128	115.831	-49.3749	115.742	-44.0616	115.744	-31.3675	115.742	-31.9898	115.742	-58.7274	115.745	-35.1874	115.745	-59.508	115.749	-57.3166	115.75	-28.6929	115.747	-33.3664	115.761	-30.3676		115.768	-3.45293	115.768	-28.6292	115.744	-56.9616	115.78	-39.6125
							115.856	-38.5634	115.899	-27.1505	115.784	-29.5709	115.842	17.5568	115.859	-49.8382	115.859	-15.6613	115.943	-49.0752	115.854	-44.8949	115.856	-31.4766	115.854	-30.4045	115.853	-58.8784	115.857	-35.3882	115.857	-60.6227	115.861	-57.311	115.861	-29.9997	115.859	-33.7104	115.873	-28.6868		115.88	2.41689	115.879	-29.8881	115.856	-57.1372	115.891	-38.6234
							115.968	-38.3359	116.011	-27.7287	115.896	-29.3665	115.954	17.7375	115.971	-49.0937	115.97	-15.4443	116.055	-49.1719	115.966	-44.9399	115.967	-30.8935	115.966	-31.4937	115.965	-58.7449	115.968	-36.5705	115.969	-60.8678	115.972	-57.1479	115.973	-28.5971	115.971	-34.029	115.985	-29.9882		115.991	0.968879	115.991	-28.4969	115.967	-56.5023	116.003	-39.1282
							116.079	-37.9387	116.123	-26.4004	116.008	-30.3382	116.066	20.798	116.082	-49.5772	116.082	-15.7271	116.166	-49.9842	116.078	-44.5162	116.079	-30.2371	116.077	-31.5589	116.077	-58.8564	116.08	-35.8933	116.08	-60.5955	116.084	-57.1916	116.085	-28.6762	116.083	-33.0947	116.097	-29.6045		116.103	2.60669	116.103	-29.7321	116.079	-56.8687	116.115	-39.2192
							116.191	-37.9405	116.234	-27.4825	116.119	-29.4018	116.177	17.4662	116.194	-51.1406	116.194	-16.1174	116.278	-49.441	116.189	-43.9868	116.191	-31.1575	116.189	-31.2734	116.189	-58.7677	116.192	-36.746	116.192	-59.8422	116.196	-57.5544	116.197	-29.0675	116.194	-33.9744	116.208	-31.0578		116.215	5.15311	116.214	-28.6491	116.191	-57.0104	116.227	-38.9817
							116.303	-38.8188	116.346	-27.1904	116.231	-30.6019	116.289	16.8589	116.306	-49.9215	116.306	-14.6624	116.39	-48.9709	116.301	-45.6264	116.302	-30.6223	116.301	-30.8376	116.301	-58.3194	116.304	-35.8416	116.304	-60.1996	116.307	-57.4756	116.308	-28.9953	116.306	-33.7747	116.32	-30.5892		116.327	8.55251	116.326	-30.1383	116.303	-56.4645	116.338	-38.2465
							116.414	-37.4508	116.458	-27.8119	116.343	-29.4991	116.401	18.7033	116.417	-51.4871	116.417	-15.2967	116.501	-48.866	116.413	-44.4318	116.414	-32.53	116.413	-31.0643	116.412	-58.7287	116.415	-37.6961	116.416	-60.2346	116.419	-57.7899	116.42	-28.2362	116.418	-33.4298	116.432	-30.5982		116.438	7.694	116.438	-29.9617	116.414	-56.5512	116.45	-38.9363
							116.526	-38.6108	116.57	-28.088	116.455	-29.0178	116.513	17.9791	116.529	-50.7587	116.529	-13.5487	116.613	-48.2747	116.524	-45.7738	116.526	-31.3122	116.524	-31.3215	116.524	-58.2828	116.527	-37.4146	116.527	-61.0477	116.531	-57.5953	116.532	-29.073	116.529	-33.9585	116.544	-30.4977		116.55	10.2287	116.55	-30.2368	116.526	-56.4311	116.562	-39.1229
							116.638	-38.231	116.681	-28.0502	116.566	-30.4212	116.624	19.7107	116.641	-50.7222	116.641	-14.5261	116.725	-48.7131	116.636	-45.2193	116.638	-30.7082	116.636	-32.8024	116.636	-58.959	116.639	-37.3727	116.639	-60.7067	116.643	-58.2773	116.643	-29.7058	116.641	-32.9731	116.655	-30.5777		116.662	8.35478	116.661	-29.8567	116.638	-56.9663	116.674	-39.0471
							116.75	-38.4154	116.793	-26.9812	116.678	-29.7355	116.736	19.6576	116.753	-51.7262	116.753	-13.5251	116.837	-48.7078	116.748	-45.3433	116.749	-31.5287	116.748	-32.3792	116.747	-58.788	116.75	-37.8438	116.751	-60.5496	116.754	-57.9166	116.755	-29.4595	116.753	-33.8254	116.767	-30.0397		116.773	9.18538	116.773	-31.287	116.75	-56.9592	116.785	-39.2003
							116.861	-36.9079	116.905	-28.5398	116.79	-28.8493	116.848	19.6641	116.864	-51.2931	116.864	-13.5331	116.948	-46.4429	116.86	-45.5951	116.861	-30.5767	116.86	-32.3073	116.859	-58.6932	116.862	-39.3396	116.862	-60.8013	116.866	-57.6865	116.867	-27.8671	116.865	-34.1349	116.879	-31.5045		116.885	10.3128	116.885	-31.7022	116.861	-56.7586	116.897	-39.8348
							116.973	-37.1885	117.016	-27.1283	116.901	-28.2484	116.959	16.6185	116.976	-51.0579	116.976	-13.9972	117.06	-48.1247	116.971	-46.0849	116.973	-30.4008	116.971	-32.0917	116.971	-58.4981	116.974	-39.6213	116.974	-61.0766	116.978	-57.9092	116.979	-29.1384	116.976	-33.8307	116.991	-30.977		116.997	8.11668	116.997	-33.6452	116.973	-56.8988	117.009	-38.8145
							117.085	-37.1775	117.128	-26.034	117.013	-29.0295	117.071	20.4783	117.088	-50.6455	117.088	-14.0088	117.172	-48.6959	117.083	-45.3642	117.084	-30.6171	117.083	-33.3056	117.083	-58.653	117.086	-39.9754	117.086	-60.0802	117.09	-57.2086	117.09	-29.063	117.088	-34.0855	117.102	-31.8657		117.109	8.36942	117.108	-32.196	117.085	-56.6062	117.12	-39.5704
							117.196	-36.3062	117.24	-25.9684	117.125	-30.6826	117.183	17.7265	117.199	-50.1037	117.2	-13.3826	117.283	-47.6024	117.195	-45.23	117.196	-31.2226	117.195	-32.0059	117.194	-58.9596	117.197	-40.6343	117.198	-60.423	117.201	-57.7314	117.202	-30.6711	117.2	-33.8494	117.214	-30.5314		117.22	9.28624	117.22	-32.8656	117.196	-56.8211	117.232	-40.294
							117.308	-37.3425	117.352	-27.2385	117.237	-29.6004	117.295	19.1751	117.311	-51.5179	117.311	-14.2409	117.395	-48.6888	117.307	-45.6398	117.308	-30.8948	117.307	-32.5808	117.306	-58.2254	117.309	-41.7408	117.309	-61.1661	117.313	-57.2459	117.314	-29.1836	117.312	-33.5824	117.326	-31.0629		117.332	6.63613	117.332	-33.859	117.308	-56.4723	117.344	-39.3722
							117.42	-36.4728	117.463	-26.7197	117.348	-31.0912	117.406	18.9939	117.423	-52.0276	117.423	-13.0983	117.507	-48.5442	117.418	-45.8611	117.42	-32.015	117.418	-31.8897	117.418	-59.1119	117.421	-41.8042	117.421	-60.1941	117.425	-57.6175	117.426	-29.4022	117.423	-33.9884	117.437	-30.3636		117.444	8.22761	117.443	-34.091	117.42	-56.8448	117.455	-39.8645
							117.532	-36.2852	117.575	-26.4518	117.46	-30.6915	117.518	18.9202	117.535	-52.209	117.535	-14.0492	117.619	-48.1757	117.53	-46.3333	117.531	-31.7317	117.53	-32.4434	117.53	-59.0634	117.533	-42.1537	117.533	-61.1153	117.536	-56.4838	117.537	-29.0455	117.535	-33.5243	117.549	-30.8273		117.555	10.5182	117.555	-34.3487	117.532	-56.6598	117.567	-39.8646
							117.643	-36.3737	117.687	-26.5957	117.572	-29.7718	117.63	17.1007	117.646	-51.9653	117.646	-12.4123	117.73	-49.9065	117.642	-45.9175	117.643	-32.2056	117.642	-32.8681	117.641	-58.8418	117.644	-41.7054	117.644	-61.9834	117.648	-56.5502	117.649	-29.1916	117.647	-33.5294	117.661	-31.9903		117.667	10.3233	117.667	-33.8878	117.643	-56.7024	117.679	-40.0317
							117.755	-36.1315	117.799	-26.1631	117.683	-31.1466	117.741	19.1181	117.758	-52.6891	117.758	-13.7525	117.842	-50.405	117.753	-45.6453	117.755	-31.7494	117.753	-32.3459	117.753	-59.2149	117.756	-41.496	117.756	-61.4136	117.76	-56.2889	117.761	-28.9747	117.758	-33.8861	117.773	-31.0208		117.779	5.75206	117.779	-34.7242	117.755	-56.5579	117.791	-40.1726
							117.867	-35.7466	117.91	-26.3468	117.795	-31.5478	117.853	18.2337	117.87	-52.1702	117.87	-12.8025	117.954	-51.069	117.865	-46.7199	117.867	-31.5302	117.865	-32.7454	117.865	-58.6328	117.868	-40.6331	117.868	-61.8569	117.872	-56.6678	117.872	-29.964	117.87	-32.8769	117.884	-30.5162		117.891	8.157	117.89	-35.7347	117.867	-56.7882	117.902	-39.5332
							117.979	-35.6894	118.022	-26.5436	117.907	-30.8077	117.965	18.3284	117.982	-52.8795	117.982	-16.6391	118.066	-50.4695	117.977	-46.0926	117.978	-30.948	117.977	-32.9842	117.976	-59.228	117.979	-40.5147	117.98	-60.3338	117.983	-56.7178	117.984	-29.6528	117.982	-34.0835	117.996	-29.9895		118.002	8.38952	118.002	-36.3343	117.978	-56.1313	118.014	-39.8668
							118.09	-36.9452	118.134	-25.6335	118.019	-30.5703	118.077	17.7401	118.093	-52.6304	118.093	-14.8339	118.177	-50.0629	118.089	-46.1527	118.09	-31.6447	118.089	-32.2482	118.088	-59.0597	118.091	-40.476	118.091	-61.2891	118.095	-56.6946	118.096	-29.4725	118.094	-33.6538	118.108	-31.7625		118.114	11.5182	118.114	-36.2824	118.09	-56.3103	118.126	-40.4234
							118.202	-35.3759	118.245	-26.2191	118.13	-29.9976	118.188	18.6805	118.205	-53.4394	118.205	-15.0559	118.289	-49.7529	118.2	-46.6348	118.202	-31.4146	118.2	-31.8501	118.2	-58.6232	118.203	-38.8287	118.203	-61.4945	118.207	-56.7067	118.208	-30.2177	118.205	-33.935	118.219	-30.5365		118.226	11.1834	118.225	-36.7988	118.202	-56.3038	118.238	-39.4513
							118.314	-36.2857	118.357	-26.702	118.242	-31.8658	118.3	19.31	118.317	-52.9022	118.317	-14.103	118.401	-49.7326	118.312	-46.4843	118.313	-31.8513	118.312	-33.2869	118.312	-58.9743	118.315	-39.0146	118.315	-62.5436	118.319	-56.9348	118.319	-29.8211	118.317	-33.3143	118.331	-30.6656		118.337	11.9597	118.337	-36.9442	118.314	-56.398	118.349	-39.6974
							118.425	-36.4936	118.469	-26.0782	118.354	-30.9177	118.412	20.2275	118.428	-52.7112	118.429	-16.1085	118.512	-48.84	118.424	-47.2433	118.425	-31.4309	118.424	-31.7093	118.423	-59.1456	118.426	-39.297	118.427	-62.5423	118.43	-57.1813	118.431	-30.3151	118.429	-34.4402	118.443	-31.2599		118.449	13.0913	118.449	-38.4353	118.425	-56.665	118.461	-40.8042
							118.537	-36.365	118.581	-26.9759	118.466	-31.1088	118.524	18.1129	118.54	-52.5388	118.54	-14.732	118.624	-49.7619	118.536	-46.8027	118.537	-32.3487	118.536	-32.5863	118.535	-59.0147	118.538	-38.9338	118.538	-61.9879	118.542	-57.2591	118.543	-29.6869	118.541	-34.6649	118.555	-30.3539		118.561	16.4357	118.561	-38.8087	118.537	-56.2286	118.573	-41.2404
							118.649	-37.0617	118.692	-28.099	118.577	-31.1132	118.635	18.616	118.652	-53.296	118.652	-15.3512	118.736	-49.5982	118.647	-47.2734	118.649	-30.9691	118.647	-33.8493	118.647	-59.3983	118.65	-38.9901	118.65	-62.1443	118.654	-57.8132	118.654	-29.7503	118.652	-33.6918	118.666	-31.0203		118.673	17.2621	118.672	-38.7271	118.649	-56.3969	118.684	-40.6111
							118.761	-36.3228	118.804	-26.3839	118.689	-32.5948	118.747	16.8386	118.764	-52.9262	118.764	-15.7347	118.848	-48.4687	118.759	-46.8501	118.76	-31.1346	118.759	-32.0723	118.758	-59.1427	118.762	-39.0007	118.762	-61.5088	118.766	-57.3703	118.766	-29.0629	118.764	-34.047	118.778	-32.6324		118.784	16.707	118.784	-38.4274	118.76	-56.1042	118.796	-39.2376
							118.872	-36.0683	118.916	-27.499	118.801	-31.1898	118.859	17.0683	118.875	-53.4638	118.875	-14.3871	118.959	-47.7223	118.871	-46.9121	118.872	-31.4396	118.871	-32.8691	118.87	-58.9438	118.873	-39.0925	118.874	-61.8777	118.877	-57.4268	118.878	-30.6195	118.876	-34.5142	118.89	-31.2791		118.896	18.94	118.896	-38.5224	118.872	-56.5971	118.908	-39.6752
							118.984	-34.981	119.027	-26.3322	118.912	-32.323	118.97	16.7531	118.987	-53.1555	118.987	-14.8704	119.071	-47.5818	118.982	-46.4675	118.984	-31.0313	118.982	-32.0527	118.982	-59.2349	118.985	-39.4349	118.985	-62.3933	118.989	-57.6583	118.99	-28.7008	118.987	-34.0948	119.002	-30.8771		119.008	22.2985	119.008	-38.8222	118.984	-56.7994	119.02	-40.3428
							119.096	-35.2027	119.139	-27.7191	119.024	-30.6189	119.082	14.9889	119.099	-52.8112	119.099	-15.7267	119.183	-47.7218	119.094	-48.0666	119.095	-31.9874	119.094	-33.3862	119.094	-58.79	119.097	-39.4607	119.097	-62.3592	119.101	-58.0454	119.101	-29.1836	119.099	-34.3395	119.113	-31.2812		119.12	15.7782	119.119	-39.8313	119.096	-56.3715	119.131	-40.1837
							119.208	-35.6089	119.251	-26.7832	119.136	-32.7029	119.194	14.994	119.21	-53.4015	119.211	-14.9599	119.295	-48.1003	119.206	-47.2179	119.207	-31.193	119.206	-32.1097	119.205	-59.1297	119.208	-38.4815	119.209	-62.3812	119.212	-57.9886	119.213	-28.1914	119.211	-34.5879	119.225	-31.2846		119.231	19.6046	119.231	-40.3193	119.207	-56.5065	119.243	-39.963
							119.319	-35.4121	119.363	-28.6142	119.248	-30.8345	119.306	15.1158	119.322	-53.3685	119.322	-18.5541	119.406	-47.3831	119.318	-48.2538	119.319	-31.2903	119.318	-32.7649	119.317	-59.125	119.32	-37.4328	119.32	-61.8584	119.324	-57.9205	119.325	-26.3465	119.323	-34.7556	119.337	-31.3344		119.343	17.0798	119.343	-39.8954	119.319	-56.3617	119.355	-40.6213
							119.431	-35.7433	119.474	-27.3738	119.359	-31.9302	119.417	14.2209	119.434	-54.0754	119.434	-17.0865	119.518	-47.6296	119.429	-47.9824	119.431	-30.0661	119.429	-32.3108	119.429	-59.4045	119.432	-37.411	119.432	-61.1929	119.436	-57.7364	119.437	-26.3909	119.434	-34.4561	119.448	-30.8859		119.455	17.4397	119.454	-40.5981	119.431	-56.1788	119.467	-41.3401
							119.543	-36.8449	119.586	-25.6867	119.471	-31.0266	119.529	13.8358	119.546	-54.3889	119.546	-19.5627	119.63	-47.6218	119.541	-47.644	119.542	-30.2954	119.541	-32.9882	119.541	-59.4882	119.544	-39.0664	119.544	-61.8578	119.548	-57.9042	119.548	-24.6756	119.546	-34.3015	119.56	-31.545		119.566	13.6971	119.566	-41.3641	119.543	-56.4414	119.578	-41.0117
							119.654	-36.6898	119.698	-25.4793	119.583	-29.7934	119.641	13.822	119.657	-52.5442	119.658	-19.5751	119.742	-47.0361	119.653	-48.0143	119.654	-30.0926	119.653	-34.3421	119.652	-58.7771	119.655	-37.358	119.656	-61.2738	119.659	-57.7406	119.66	-25.1754	119.658	-34.4577	119.672	-32.6181		119.678	12.2824	119.678	-42.1455	119.654	-56.5272	119.69	-41.1879
							119.766	-38.102	119.81	-27.2699	119.694	-32.4051	119.752	12.9444	119.769	-52.8452	119.769	-20.3572	119.853	-47.2713	119.765	-47.9308	119.766	-30.7117	119.764	-33.5246	119.764	-59.525	119.767	-37.6934	119.767	-62.5585	119.771	-58.2373	119.772	-24.1974	119.77	-34.8857	119.784	-31.6205		119.79	16.3404	119.79	-41.7161	119.766	-56.5218	119.802	-40.3694
							119.878	-37.8257	119.921	-27.0045	119.806	-30.0723	119.864	15.3554	119.881	-53.1519	119.881	-19.8892	119.965	-47.5388	119.876	-48.7856	119.878	-30.8102	119.876	-33.9873	119.876	-58.7168	119.879	-38.211	119.879	-62.7392	119.883	-57.7982	119.884	-24.2847	119.881	-33.3838	119.895	-30.4605		119.902	13.9619	119.901	-41.9245	119.878	-56.7253	119.913	-41.4486
							119.99	-37.3506	120.033	-28.3416	119.918	-31.6471	119.976	16.6619	119.993	-54.4408	119.993	-21.3874	120.077	-47.5864	119.988	-48.1833	119.989	-29.7788	119.988	-33.0312	119.987	-59.2191	119.991	-37.8224	119.991	-62.0936	119.994	-57.8756	119.995	-22.3037	119.993	-33.285	120.007	-30.5692		120.013	15.6694	120.013	-42.8605	119.99	-56.7368	120.025	-40.1276
							120.101	-37.6304	120.145	-28.3393	120.03	-31.7168	120.088	15.6806	120.104	-54.2009	120.104	-20.4644	120.189	-47.6936	120.1	-47.521	120.101	-30.6911	120.1	-33.945	120.099	-58.799	120.102	-38.6985	120.103	-61.6411	120.106	-58.3283	120.107	-22.8675	120.105	-33.5536	120.119	-30.7157		120.125	14.0941	120.125	-42.5152	120.101	-57.1093	120.137	-41.8761
							120.213	-37.937	120.256	-26.227	120.141	-31.6004	120.199	15.8012	120.216	-54.8418	120.216	-22.1674	120.3	-47.2135	120.211	-48.035	120.213	-30.9022	120.211	-32.5482	120.211	-59.5745	120.214	-38.8079	120.214	-61.7804	120.218	-58.0964	120.219	-21.2593	120.216	-33.979	120.23	-31.6511		120.237	17.1373	120.236	-42.8335	120.213	-56.6235	120.249	-41.5426
							120.325	-37.1263	120.368	-27.147	120.253	-32.2233	120.311	15.9343	120.328	-54.9911	120.328	-22.4981	120.412	-47.8454	120.323	-48.2426	120.325	-30.9593	120.323	-33.813	120.323	-59.5711	120.326	-38.6269	120.326	-61.4594	120.33	-58.2558	120.33	-20.4723	120.328	-34.4764	120.342	-31.9029		120.349	14.5787	120.348	-42.2661	120.325	-56.4615	120.36	-42.1955
							120.436	-37.5842	120.48	-26.3788	120.365	-31.7748	120.423	14.8969	120.439	-54.6346	120.44	-22.3253	120.524	-47.7569	120.435	-47.8344	120.436	-29.7862	120.435	-32.3584	120.434	-59.488	120.437	-39.1777	120.438	-61.7414	120.441	-58.3316	120.442	-21.0075	120.44	-33.965	120.454	-31.5395		120.46	16.3132	120.46	-43.2672	120.436	-56.8868	120.472	-41.5254
							120.548	-37.4972	120.592	-28.3577	120.477	-30.7337	120.535	13.5679	120.551	-53.7854	120.551	-21.5926	120.635	-46.5468	120.547	-49.2011	120.548	-30.6661	120.547	-35.2033	120.546	-59.3325	120.549	-39.5929	120.549	-62.1255	120.553	-57.8958	120.554	-19.9595	120.552	-34.089	120.566	-31.0835		120.572	13.6302	120.572	-43.9368	120.548	-57.243	120.584	-41.6764
							120.66	-37.1287	120.703	-28.8429	120.588	-32.4518	120.646	13.7814	120.663	-53.7606	120.663	-22.9852	120.747	-47.2501	120.658	-47.5144	120.66	-29.9659	120.658	-33.4681	120.658	-59.0327	120.661	-40.6705	120.661	-62.0961	120.665	-58.2795	120.666	-19.0806	120.663	-34.9029	120.677	-30.7313		120.684	12.9241	120.683	-44.5336	120.66	-56.6591	120.696	-41.4317
							120.772	-37.5317	120.815	-27.8101	120.7	-33.2745	120.758	15.9325	120.775	-54.5667	120.775	-22.4918	120.859	-47.9445	120.77	-49.1286	120.771	-30.7354	120.77	-32.4405	120.77	-59.1571	120.773	-40.8672	120.773	-61.1061	120.777	-58.3404	120.777	-18.5133	120.775	-34.1499	120.789	-31.809		120.795	11.0662	120.795	-44.0676	120.772	-57.0569	120.807	-41.4414
							120.883	-37.7587	120.927	-27.335	120.812	-33.3987	120.87	14.7237	120.886	-55.0741	120.886	-22.2022	120.971	-47.2066	120.882	-48.4392	120.883	-30.6535	120.882	-32.3683	120.881	-59.266	120.884	-40.4888	120.885	-62.7589	120.888	-58.1361	120.889	-17.2457	120.887	-34.3388	120.901	-30.8853		120.907	12.4412	120.907	-45.7797	120.883	-57.0014	120.919	-41.8779
							120.995	-38.4108	121.039	-28.2953	120.923	-32.8758	120.981	16.1824	120.998	-55.3967	120.998	-22.4851	121.082	-46.8928	120.993	-48.8896	120.995	-29.5774	120.993	-33.457	120.993	-59.32	120.996	-40.2569	120.996	-61.8761	121	-57.9144	121.001	-19.9446	120.999	-34.0667	121.013	-29.7735		121.019	12.5593	121.018	-45.1395	120.995	-56.615	121.031	-41.8044
							121.107	-37.7819	121.15	-28.2262	121.035	-31.4911	121.093	14.8999	121.11	-55.2363	121.11	-24.3198	121.194	-48.296	121.105	-49.9742	121.107	-29.4	121.105	-33.4426	121.105	-59.2869	121.108	-41.0163	121.108	-62.0965	121.112	-58.1323	121.113	-19.7926	121.11	-34.9416	121.124	-31.622		121.131	12.2265	121.13	-44.7986	121.107	-56.6799	121.142	-42.6153
							121.219	-38.2211	121.262	-28.4248	121.147	-31.2604	121.205	14.7401	121.222	-55.6979	121.222	-24.7114	121.306	-48.3765	121.217	-48.4207	121.218	-29.4093	121.218	-33.1279	121.216	-59.3022	121.22	-41.485	121.22	-62.7128	121.223	-58.1276	121.224	-19.5759	121.222	-33.8244	121.236	-31.1758		121.242	14.3147	121.242	-45.0994	121.218	-56.5557	121.254	-41.9322
							121.33	-38.8819	121.374	-29.3568	121.258	-32.3615	121.317	13.5973	121.333	-55.4447	121.333	-24.2557	121.418	-50.1408	121.329	-48.9522	121.33	-30.5875	121.329	-32.2045	121.328	-59.2658	121.331	-42.2196	121.332	-61.9399	121.335	-57.9603	121.336	-20.4419	121.334	-34.1841	121.348	-31.8592		121.354	11.0035	121.354	-44.6238	121.33	-56.6154	121.366	-41.5194
							121.442	-39.2146	121.485	-26.4983	121.37	-30.8997	121.428	12.6171	121.445	-55.729	121.445	-23.236	121.529	-48.2504	121.44	-49.1447	121.442	-30.1542	121.44	-31.6418	121.44	-59.5294	121.443	-43.439	121.443	-63.167	121.447	-58.2633	121.448	-20.4676	121.445	-34.3944	121.459	-32.0527		121.466	12.9099	121.465	-45.2562	121.442	-57.1873	121.477	-42.2969
[truncated: 712 more rows]
[truncated: 30 more columns]

## Sheet: Fig 2C
AWC calcium imaging odor removal
odor removal
							Ratio change
Benzaldehyde concentration
1:10,000			1:10,000,000				Bz 1:10,000
[truncated: 362 more rows]
[truncated: 261 more columns]

[truncated: 26 more sheets: Fig 2D, Fig 2E, Fig 3A, Fig 3B, Fig 3C, Fig 3E, Fig 3F, Fig 4A, Fig 4B, Fig 4C, Fig 4D, Fig 5A, Fig 5B, Fig 5C, Fig 5D, Fig 5E, Fig 5F, Fig 5G, Fig 5H, Fig 6A …]
